# Supplementary material for: Halomonas ventosae JPT10 promotes salt tolerance in foxtail millet (Setaria italica) by affecting the levels of multiple antioxidants and phytohormones
Source: Plant Environ Interact. 2023 Sep 11;4(5):275–90. doi: 10.1002/pei3.10122 (PMC10564379; doi:10.1002/pei3.10122)
Supplement: Supplementary file 2 — Table S1. [file PEI3-4-275-s002.xlsx]

## Sheet: Sheet1
Index	Formula	Compounds	Class I	Class II	CAS	CK-1	CK-2	CK-3	6hNaCl-1	6hNaCl-2	6hNaCl-3	6hJPT-1	6hJPT-2	6hJPT-3	24hNaCl-1	24hNaCl-2	24hNaCl-3	24hJPT-1	24hJPT-2	24hJPT-3	QC01	QC02	QC03	6hJPT_vs_24hJPT_VIP	6hJPT_vs_24hJPT_P-value	6hJPT_vs_24hJPT_Fold_Change	6hJPT_vs_24hJPT_Log2FC	6hJPT_vs_24hJPT_Type	6hNaCl_vs_6hJPT_VIP	6hNaCl_vs_6hJPT_P-value	6hNaCl_vs_6hJPT_Fold_Change	6hNaCl_vs_6hJPT_Log2FC	6hNaCl_vs_6hJPT_Type	CK_vs_24hNaCl_VIP	CK_vs_24hNaCl_P-value	CK_vs_24hNaCl_Fold_Change	CK_vs_24hNaCl_Log2FC	CK_vs_24hNaCl_Type	CK_vs_6hJPT_VIP	CK_vs_6hJPT_P-value	CK_vs_6hJPT_Fold_Change	CK_vs_6hJPT_Log2FC	CK_vs_6hJPT_Type	CK_vs_24hJPT_VIP	CK_vs_24hJPT_P-value	CK_vs_24hJPT_Fold_Change	CK_vs_24hJPT_Log2FC	CK_vs_24hJPT_Type	CK_vs_6hNaCl_VIP
mws0489	C8H6O3	Benzoylformic acid	Organic acids	Organic acids	611-73-4	9	9	9	9	9	9	9	9	9	103790	37122.8	88970.2	199792	197288	185574	376414	377486	376685	1.35154	0.000508724	21579.8	14.3974	up	--	--	--	--	--	1.34992	0.0630683	8514.17	13.0557	up	--	--	--	--	--	1.3102	0.000508724	21579.8	14.3974	up	--
Lmgn002679	C6H6O	Phenol	Phenolic acids	Phenolic acids	108-95-2	109837	115913	126791	174634	144975	177880	124778	145290	165751	263670	218941	226917	369834	362872	358979	305467	308351	308187	1.331	0.00166669	2.50491	1.32476	up	--	--	--	--	--	1.32619	0.00726984	2.01261	1.00907	up	--	--	--	--	--	1.30678	9.75519e-06	3.09661	1.63069	up	--
Lmsn003111	C15H18O8	1-O-p-Coumaroyl-β-D-glucose	Phenolic acids	Phenolic acids	7139-64-2	932478	1.04011e+06	1.0268e+06	767769	736180	691670	579161	516469	495181	208856	204515	183623	122309	176457	159866	322424	320147	323991	1.32823	0.000572295	0.2883	-1.79436	down	--	--	--	--	--	1.35049	0.00112005	0.199038	-2.32888	down	--	--	--	--	--	1.30055	0.000264143	0.152908	-2.70927	down	--
mws0005	C10H12N2	Tryptamine	Alkaloids	Plumerane	61-54-1	4.31003e+06	3.65182e+06	3.70942e+06	2.5777e+06	2.68336e+06	2.7412e+06	2.97478e+06	2.91823e+06	2.96943e+06	1.95006e+06	1.85261e+06	1.82303e+06	1.93075e+06	1.90616e+06	2.12182e+06	2.25862e+06	2.2808e+06	2.24871e+06	--	--	--	--	--	--	--	--	--	--	1.33727	0.00897587	0.482012	-1.05286	down	--	--	--	--	--	--	--	--	--	--	--
pme3207	C6H6O4	Muconic acid	Organic acids	Organic acids	1119-72-8	946442	1.15567e+06	1.14291e+06	5.74455e+06	6.88811e+06	7.45592e+06	7.12673e+06	6.47789e+06	6.89451e+06	9.11819e+06	9.78358e+06	9.50851e+06	9.00238e+06	9.00787e+06	8.77676e+06	1.07353e+07	1.08322e+07	1.06205e+07	--	--	--	--	--	--	--	--	--	--	1.35068	0.000139456	8.75503	3.13011	up	1.53682	0.000328825	6.3171	2.65926	up	1.30794	2.03046e-07	8.2548	3.04523	up	1.51249
Lmhp005872	C25H30N2O6	Diferuloylcadaverine	Alkaloids	Phenolamine	-	9	9	9	9	9	9	9	9	9	60553.7	51242.8	46915.1	61698.9	53161.4	57360.6	40513.6	41190.5	40238.6	1.3515	0.00183877	6378.55	12.639	up	--	--	--	--	--	1.35311	0.00573709	5878.21	12.5212	up	--	--	--	--	--	1.31016	0.00183877	6378.55	12.639	up	--
pmb0818	C11H11NO3	Methoxyindoleacetic acid	Alkaloids	Plumerane	3471-31-6	3.63358e+06	3.65381e+06	3.34184e+06	4.31476e+06	4.41975e+06	4.20407e+06	4.2983e+06	5.00952e+06	4.63052e+06	7.33358e+06	6.41211e+06	6.28577e+06	8.56803e+06	7.06119e+06	8.49125e+06	5.87148e+06	5.99484e+06	5.9972e+06	--	--	--	--	--	--	--	--	--	--	--	--	--	--	--	--	--	--	--	--	1.29172	0.00937055	2.26926	1.18222	up	--
Zmbp000555	C10H10N2O	3-Indole acetamide	Alkaloids	Plumerane	-	9	9	9	180823	205357	253616	9	9	9	126028	257926	90388.8	251094	314459	243012	193825	198685	195043	1.35138	0.0069519	29946.8	14.8701	up	1.55846	0.00990418	4.2201e-05	-14.5324	down	1.3505	0.0900582	17568.2	14.1007	up	--	--	--	--	--	1.31003	0.0069519	29946.8	14.8701	up	1.52138
pmb2791	C18H30O4	9-Hydroperoxy-10E,12,15Z-octadecatrienoic acid	Lipids	Free fatty acids	111004-08-1	170672	171421	209750	168099	147291	180240	203959	187890	207500	322494	196559	242848	388820	372767	476464	400661	403860	393724	1.3179	0.0192665	2.06566	1.0466	up	--	--	--	--	--	--	--	--	--	--	--	--	--	--	--	1.27125	0.0106201	2.24348	1.16574	up	--
pme0243	C5H8O4	Glutaric acid	Organic acids	Organic acids	110-94-1	839972	904524	829105	833095	821032	961530	1.00695e+06	857858	887913	1.56981e+06	1.47935e+06	1.37491e+06	1.93857e+06	2.04398e+06	2.13066e+06	2.65168e+06	2.68198e+06	2.72635e+06	1.33817	0.000126724	2.22078	1.15107	up	--	--	--	--	--	--	--	--	--	--	--	--	--	--	--	1.30511	0.00055327	2.37535	1.24814	up	--
Hmhn003518	C16H20O9	4-O-β-D-glucopyranosylferulic acid	Phenolic acids	Phenolic acids	-	1.04673e+07	9.44736e+06	1.12502e+07	9.81584e+06	7.89419e+06	8.53794e+06	8.89997e+06	7.81862e+06	8.58142e+06	1.88618e+06	1.73632e+06	2.04414e+06	2.38106e+06	2.24249e+06	2.21324e+06	4.32562e+06	4.33745e+06	4.44555e+06	1.34844	0.00219108	0.270228	-1.88775	down	--	--	--	--	--	1.34896	0.00302099	0.181827	-2.45936	down	--	--	--	--	--	1.30665	0.0038299	0.219374	-2.18853	down	--
MWSmce301	C10H6O4	Coumarin-3-carboxylic Acid	Lignans and Coumarins	Coumarins	531-81-7	9	9	9	9	9	9	9	9	9	163770	129972	126265	207462	175495	207686	281860	275093	283082	1.35147	0.00293708	21875.7	14.417	up	--	--	--	--	--	1.35312	0.00718641	15555.8	13.9252	up	--	--	--	--	--	1.31015	0.00293708	21875.7	14.417	up	--
pmf0096	C2H2O4	Oxalic acid	Organic acids	Organic acids	144-62-7	59789	64179.5	66986	9	9	9	73887	63592.9	98746	74936.5	65959.9	56346.8	44773.1	52940.5	35607.7	52556.8	52417	51016.7	--	--	--	--	--	1.55813	0.0171135	8749.1	13.0949	up	--	--	--	--	--	--	--	--	--	--	--	--	--	--	--	1.52162
ML10195036	C18H37NO2	3-Dehydrosphinganine	Lipids	Sphingolipids	16105-69-4	66487.9	68509.7	73425.8	70572.1	78556.9	81085.9	72279.2	53953.3	63746.1	118714	130985	115728	136559	137908	119727	96532.2	93869.6	93750.3	1.30722	0.00103605	2.07494	1.05307	up	--	--	--	--	--	--	--	--	--	--	--	--	--	--	--	--	--	--	--	--	--
pme1178	C10H13N5O5	Guanosine	Nucleotides and derivatives	Nucleotides and derivatives	118-00-3	3.2593e+06	3.45783e+06	3.30624e+06	4.10372e+06	3.63613e+06	3.68174e+06	3.20838e+06	3.57512e+06	3.24734e+06	9.77665e+06	8.91079e+06	8.71652e+06	1.23835e+07	1.12105e+07	1.36157e+07	1.14777e+07	1.15851e+07	1.12099e+07	1.34483	0.00484034	3.70953	1.89124	up	--	--	--	--	--	1.3492	0.00242061	2.73401	1.45102	up	--	--	--	--	--	1.30514	0.0055379	3.7123	1.89231	up	--
Lmhp008742	C28H48NO7P	LysoPC 20:5	Lipids	LPC	162440-04-2	50732.7	66170.4	50928	119239	75749.9	96646.7	52342.8	42035.5	31441.3	64200.4	60683.7	68272.7	33435.9	12589.3	24048.7	1.73091e+06	1.69262e+06	1.67418e+06	--	--	--	--	--	1.41259	0.030901	0.431428	-1.21281	down	--	--	--	--	--	--	--	--	--	--	1.10445	0.0153889	0.417526	-1.26006	down	--
Zmdp001647	C10H18N2O5	γ-Glutamyl-L-valine	Amino acids and derivatives	Amino acids and derivatives	-	172295	167725	188182	207733	180313	210369	211284	186900	196227	318360	283641	285387	381505	346638	404040	319623	325446	330766	--	--	--	--	--	--	--	--	--	--	--	--	--	--	--	--	--	--	--	--	1.29642	0.00307248	2.14347	1.09995	up	--
mws0103	C9H7NO	Indole-3-carboxaldehyde	Alkaloids	Plumerane	487-89-8	90633.8	89003.8	55252.9	74929.1	76506.6	80878.2	107719	111328	118389	157696	150033	134136	224211	257250	248526	272573	277864	268206	1.34045	0.00300022	2.16333	1.11326	up	--	--	--	--	--	--	--	--	--	--	--	--	--	--	--	1.25775	0.000460132	3.10778	1.63588	up	--
Lmsn003318	C16H20O9	1-O-Feruloyl-β-D-glucose	Phenolic acids	Phenolic acids	7196-71-6	1.44783e+07	1.41594e+07	1.34941e+07	1.30152e+07	1.24133e+07	1.24885e+07	1.25075e+07	1.26054e+07	10692495	2.7838e+06	2.89849e+06	2.76019e+06	3.10144e+06	2.91414e+06	2.95163e+06	6.05495e+06	6.10083e+06	6.26666e+06	1.34708	0.00452056	0.250443	-1.99744	down	--	--	--	--	--	1.35261	0.000525201	0.200383	-2.31917	down	--	--	--	--	--	1.30945	0.000451357	0.212837	-2.23218	down	--
pmb0964	C16H23N5O5	Isopentenyladenine-7-N-glucoside	Nucleotides and derivatives	Nucleotides and derivatives	-	1.04174e+06	1.24595e+06	1.12327e+06	3.57216e+06	3.18214e+06	3.2955e+06	2.5608e+06	2.70918e+06	2.71396e+06	4.47083e+06	3.83463e+06	3.96564e+06	4.8799e+06	4.22419e+06	5.04394e+06	3.83921e+06	3.79453e+06	3.70461e+06	--	--	--	--	--	--	--	--	--	--	1.34546	0.00224779	3.59755	1.84701	up	1.52862	4.88778e-05	2.34067	1.22692	up	1.30324	0.00331329	4.14781	2.05235	up	1.51177
mws0704	C2H8NO4P	O-Phosphorylethanolamine	Alkaloids	Alkaloids	1071-23-4	390002	292175	314933	327790	206137	229628	232388	223338	253953	174025	164769	307285	161599	156847	177453	274092	268554	264359	--	--	--	--	--	--	--	--	--	--	--	--	--	--	--	--	--	--	--	--	1.2649	0.0257211	0.497337	-1.00771	down	--
Lmhp001670	C11H22N2O3	L-Valyl-L-Leucine	Amino acids and derivatives	Amino acids and derivatives	3989-97-7	1.46415e+06	1.61639e+06	1.4205e+06	1.16883e+06	1.11925e+06	1.02483e+06	1.43802e+06	1.4609e+06	1.62288e+06	795139	611901	660787	863316	757060	1.0495e+06	965285	997168	965068	--	--	--	--	--	--	--	--	--	--	1.32085	0.000571566	0.459412	-1.12214	down	--	--	--	--	--	--	--	--	--	--	--
Zmdp001857	C14H18N2O6	γ-Glutamyltyrosine	Amino acids and derivatives	Amino acids and derivatives	7432-23-7	107822	67406	86999.8	95204.1	113319	94523	110838	105572	109328	141303	159959	158928	223876	225689	167781	183732	181745	176743	--	--	--	--	--	--	--	--	--	--	--	--	--	--	--	--	--	--	--	--	1.22112	0.0100507	2.35423	1.23526	up	--
Lmbn004685	C18H32O4	5S,8R-DiHODE; (5S,8R,9Z,12Z)-5,8-Dihydroxyoctadeca-9,12-dienoate	Lipids	Free fatty acids	-	207273	219186	198068	1.84736e+06	1.56809e+06	1.67123e+06	1.26112e+06	1.25103e+06	1.31549e+06	2.57564e+06	2.35472e+06	2.25705e+06	3.47381e+06	3.04301e+06	3.43783e+06	1.78897e+06	1.73581e+06	1.80978e+06	1.34562	0.00390374	2.60073	1.37892	up	--	--	--	--	--	1.35228	0.00178193	11.5086	3.52464	up	1.54028	0.000116618	6.12886	2.61562	up	1.30932	0.00192912	15.9395	3.99453	up	1.51952
mws0147	C5H10O3	β-Hydroxyisovaleric acid	Organic acids	Organic acids	625-08-1	626234	647279	639335	783630	839492	839068	841121	760747	818442	1.51149e+06	1.53313e+06	1.54307e+06	1.76811e+06	1.80566e+06	1.83359e+06	1.25011e+06	1.23453e+06	1.28886e+06	1.34721	8.50441e-06	2.23416	1.15973	up	--	--	--	--	--	1.35289	8.98327e-07	2.39835	1.26204	up	--	--	--	--	--	1.3098	7.31122e-05	2.82687	1.4992	up	--
pmb0037	C10H15NO	Hordenine	Alkaloids	Phenolamine	539-15-1	398588	409295	385912	296516	298326	295503	453539	428065	483812	118199	109417	118614	139058	126644	145394	205717	201135	196680	1.34609	0.00102986	0.301078	-1.73179	down	--	--	--	--	--	1.35149	7.68698e-05	0.290025	-1.78575	down	--	--	--	--	--	1.3057	1.06983e-05	0.344361	-1.53801	down	--
Hmtp000776	C8H9NO3	4,5,6-Trihydroxy-2-cyclohexen-1-ylideneacetonitrile	Alkaloids	Alkaloids	-	170808	192919	186186	247564	233468	256677	237331	261788	267496	291062	268134	311497	426167	392993	427608	306296	301705	315659	--	--	--	--	--	--	--	--	--	--	--	--	--	--	--	--	--	--	--	--	1.30261	0.000259807	2.26721	1.18092	up	--
pme1228	C11H12N2O3	5-Hydroxy-L-tryptophan	Amino acids and derivatives	Amino acids and derivatives	56-69-9	141083	138976	128871	230923	217879	285965	188191	211127	163414	192057	186536	161683	268857	384305	262704	260799	253705	248879	--	--	--	--	--	--	--	--	--	--	--	--	--	--	--	--	--	--	--	--	1.24751	0.0494813	2.23967	1.16328	up	--
pme0021	C9H11NO2	L-Phenylalanine	Amino acids and derivatives	Amino acids and derivatives	63-91-2	2.09909e+06	2.36211e+06	2.2066e+06	2.79735e+06	2.83661e+06	3.02567e+06	3.08861e+06	3.01466e+06	3.06163e+06	3.64891e+06	3.44699e+06	3.37151e+06	4.74587e+06	4.6163e+06	5.58369e+06	3.83528e+06	3.98372e+06	4.00624e+06	--	--	--	--	--	--	--	--	--	--	--	--	--	--	--	--	--	--	--	--	1.29207	0.00860722	2.2415	1.16446	up	--
pmd0143	C28H58NO7P	LysoPC 20:0	Lipids	LPC	108341-80-6	90937.8	82646.9	81792.9	90537.7	89596.6	92025.2	104704	120157	101797	629621	546071	579313	864691	833514	878862	8.70737e+06	9.13199e+06	8.90147e+06	1.34976	4.02696e-05	7.8892	2.97988	up	--	--	--	--	--	1.35127	0.00208244	6.8722	2.78077	up	--	--	--	--	--	1.30945	0.000166354	10.0912	3.33503	up	--
Lmhp009769	C22H44NO7P	LysoPE 17:1*	Lipids	LPE	-	113106	119706	139540	138088	126583	132248	207890	216871	219896	177558	193715	161277	286106	304122	350721	623752	655574	643346	--	--	--	--	--	--	--	--	--	--	--	--	--	--	--	--	--	--	--	--	1.28841	0.00444635	2.52704	1.33745	up	--
pme1109	C5H5N5O	Guanine*	Nucleotides and derivatives	Nucleotides and derivatives	73-40-5	510841	489528	382520	749421	644824	650721	507625	543243	466950	1.59892e+06	1.62024e+06	1.38794e+06	2.30135e+06	2.21309e+06	2.1682e+06	2.09325e+06	2.03186e+06	2.1396e+06	1.34883	2.56568e-05	4.40279	2.13842	up	--	--	--	--	--	1.33433	0.000936379	3.33151	1.73617	up	--	--	--	--	--	1.30106	5.91626e-06	4.83237	2.27273	up	--
Hmqn003054	C18H34O5	9,10,11-Trihydroxy-12-octadecenoic acid	Lipids	Free fatty acids	61911-67-9	1.20258e+06	1.35644e+06	1.34673e+06	2.63958e+06	2.27244e+06	2.28395e+06	1.45851e+06	1.38887e+06	1.47841e+06	935576	895613	866993	955487	910325	1.10045e+06	1.13624e+06	1.18299e+06	1.19433e+06	--	--	--	--	--	--	--	--	--	--	--	--	--	--	--	--	--	--	--	--	--	--	--	--	--	--
pmb2826	C5H8O5	L-Citramalic acid	Organic acids	Organic acids	6236-09-5	477836	516282	538067	396946	635736	614971	620723	662158	694923	883463	776132	671816	1.17691e+06	1.27255e+06	1.27795e+06	960350	1.00584e+06	1.00581e+06	--	--	--	--	--	--	--	--	--	--	--	--	--	--	--	--	--	--	--	--	1.30422	0.000252667	2.43275	1.28259	up	--
pme0195	C3H7NO2S	L-Cysteine	Amino acids and derivatives	Amino acids and derivatives	52-90-4	484153	534537	455977	6.85377e+06	6.67345e+06	6.1939e+06	4.77789e+06	4.93556e+06	4.83048e+06	1.33144e+07	1.19333e+07	1.36241e+07	1.31939e+07	1.41361e+07	1.45685e+07	1.34982e+07	1.32663e+07	1.39785e+07	1.3492	0.00176072	2.88083	1.52648	up	--	--	--	--	--	1.35244	0.00170321	26.3597	4.72026	up	1.53999	4.77367e-06	9.86252	3.30196	up	1.3095	0.000876071	28.4122	4.82844	up	1.52026
pme3188	C9H13N2O9P	Uridine 5'-monophosphate	Nucleotides and derivatives	Nucleotides and derivatives	58-97-9	748865	771367	746089	838128	709375	816011	675291	705914	758007	1.19242e+06	1.06856e+06	1.11886e+06	1.51805e+06	1.3201e+06	1.56786e+06	1.42372e+06	1.44141e+06	1.49829e+06	1.3319	0.00579869	2.05964	1.0424	up	--	--	--	--	--	--	--	--	--	--	--	--	--	--	--	--	--	--	--	--	--
pmn001689	C18H32O4	9-Hydroxy-12-oxo-15(Z)-octadecenoic acid	Lipids	Free fatty acids	-	412854	412380	404354	510009	486685	516106	557956	575338	604722	1.98761e+06	1.71354e+06	1.72705e+06	2.71128e+06	2.55588e+06	2.67079e+06	4.12022e+06	4.21404e+06	4.34757e+06	1.35064	0.000194412	4.56725	2.19133	up	--	--	--	--	--	1.35042	0.00400826	4.41464	2.1423	up	--	--	--	--	--	1.30995	0.000415278	6.45579	2.69059	up	--
mws0425	C5H6O4	Citraconic acid	Organic acids	Organic acids	498-23-7	1.16422e+06	1.29196e+06	880015	1.31469e+06	1.3887e+06	1.43906e+06	1.71124e+06	1.37974e+06	1.73908e+06	2.73748e+06	3.22816e+06	3.21729e+06	9	9	9	5.17058e+06	5.36883e+06	5.09022e+06	1.35146	0.00509993	5.58999e-06	-17.4487	down	--	--	--	--	--	1.31397	0.000926916	2.75252	1.46075	up	--	--	--	--	--	1.31002	0.0117738	8.09305e-06	-16.9149	down	--
HX1229	C10H14O3	2,3,5-trimethoxytoluene	Others	Others	-	9	9	9	9	9	9	9	9	9	6168.41	8310.66	5450.47	6678.9	9188.39	7553.01	8114.54	7933.4	8390.25	1.35101	0.00877857	867.418	9.76058	up	--	--	--	--	--	1.35231	0.0163594	738.131	9.52773	up	--	--	--	--	--	1.3097	0.00877857	867.418	9.76058	up	--
pmc0274	C6H6N4S	6-Methylmercaptopurine	Nucleotides and derivatives	Nucleotides and derivatives	50-66-8	1.00723e+07	1.06497e+07	9.97021e+06	1.33741e+07	1.29126e+07	1.35618e+07	1.39191e+07	1.3077e+07	1.40048e+07	1.55126e+07	1.47936e+07	1.59818e+07	2.02975e+07	1.95589e+07	2.22222e+07	1.62929e+07	1.69455e+07	1.60363e+07	--	--	--	--	--	--	--	--	--	--	--	--	--	--	--	--	--	--	--	--	1.30067	0.00361334	2.02262	1.01622	up	--
Hmcp009963	C11H18NO+	Candicine	Alkaloids	Phenolamine	6656-13-9	240274	165248	158327	353271	224812	218815	155305	136154	91927.8	275127	179776	201668	244881	202622	173964	188065	179809	178404	--	--	--	--	--	1.3335	0.0712462	0.4811	-1.05559	down	--	--	--	--	--	--	--	--	--	--	--	--	--	--	--	--
Lmhp007598	C27H52NO7P	LysoPC 19:2(2n isomer)*	Lipids	LPC	-	666297	756290	710063	625292	502071	491152	350986	315294	424695	876179	748721	817994	1.04888e+06	963930	938082	671529	637444	669377	1.32892	0.000183814	2.70482	1.43553	up	--	--	--	--	--	--	--	--	--	--	--	--	--	--	--	--	--	--	--	--	--
mws0145	C8H8O3	O-Anisic acid (2-Methoxybenzoic acid)	Phenolic acids	Phenolic acids	529-75-9	16589.1	11901.9	13438	63361.3	55858.6	41467.8	19866.2	24516.5	22945.7	95866.2	98109.2	94626	64056.3	62047.6	74738.9	182823	193697	189347	1.33584	0.00394149	2.98303	1.57678	up	1.48158	0.0352096	0.419002	-1.25497	down	1.34643	2.76869e-06	6.8831	2.78306	up	--	--	--	--	--	1.29671	0.00254188	4.79007	2.26005	up	1.48035
mws2124	C2H5O6P	2-Phosphoglycolate	Organic acids	Organic acids	13147-57-4	675057	684196	910664	1.47289e+06	1.45371e+06	1.43394e+06	1.29357e+06	1.31138e+06	1.23002e+06	2.00942e+06	2.30722e+06	2.03796e+06	1.91589e+06	1.86392e+06	1.91143e+06	1.84026e+06	1.84933e+06	1.94185e+06	--	--	--	--	--	--	--	--	--	--	1.32496	0.000460682	2.79949	1.48516	up	--	--	--	--	--	1.28272	0.00327264	2.50725	1.32611	up	--
MWSmce466	C8H8O2	4-Hydroxyacetophenone	Phenolic acids	Phenolic acids	99-93-4	170176	166270	175612	232481	197142	239685	197054	210199	217163	1.15582e+06	1.05086e+06	1.10277e+06	458165	494790	436637	597115	560810	576838	1.34275	0.00196027	2.22543	1.15408	up	--	--	--	--	--	1.35251	0.000972754	6.46304	2.69221	up	--	--	--	--	--	1.30602	0.0027545	2.71374	1.44028	up	--
pme2996	C9H6O3	4-Hydroxycoumarin	Lignans and Coumarins	Coumarins	1076-38-6	9	9	9	9	9	9	9	9	9	9	9	9	33912	47060.8	28788.1	60025.7	58172.9	56330.8	1.35072	0.0214244	4065.22	11.9891	up	--	--	--	--	--	--	--	--	--	--	--	--	--	--	--	1.30936	0.0214244	4065.22	11.9891	up	--
MWS0442	C18H32O16	Maltotriose	Others	Saccharides	1109-28-0	316576	320529	265582	1.62404e+06	1.25532e+06	1.33684e+06	1.27024e+06	1.67274e+06	1.56149e+06	5.59712e+06	5.73797e+06	3.94561e+06	8.08505e+06	8.66972e+06	8.33608e+06	4.06634e+06	4.00799e+06	4.25968e+06	1.3452	1.31555e-05	5.5702	2.47773	up	--	--	--	--	--	1.34713	0.0140442	16.928	4.08134	up	1.52898	0.00871699	4.99008	2.31906	up	1.30912	0.000387562	27.7957	4.79679	up	1.50935
mws2220	C22H18O11	Gallocatechin 3-O-gallate	Flavonoids	Flavanols	5127-64-0	23831.6	69160.7	27080.6	15830.1	16904.9	12111.2	16879.8	15837.8	20535.9	8584.73	16459.1	12357.2	14489.1	15137.4	8920.58	13698.1	13388.2	12848.2	--	--	--	--	--	--	--	--	--	--	1.10113	0.197253	0.311486	-1.68276	down	1.09656	0.265967	0.44351	-1.17296	down	1.06231	0.201894	0.32103	-1.63922	down	1.18656
mws0609	C10H12N5O7P	Guanosine 3',5'-cyclic monophosphate	Nucleotides and derivatives	Nucleotides and derivatives	7665-99-8	899284	969600	929653	1.63934e+06	1.49564e+06	1.46967e+06	1.20412e+06	1.31482e+06	1.23166e+06	1.48523e+06	1.33751e+06	1.29739e+06	2.01334e+06	1.85144e+06	2.09362e+06	1.53484e+06	1.59939e+06	1.501e+06	--	--	--	--	--	--	--	--	--	--	--	--	--	--	--	--	--	--	--	--	1.30236	0.00259733	2.12911	1.09025	up	--
pmn001694	C18H34O5	9,10,13-Trihydroxy-11-Octadecenoic Acid	Lipids	Free fatty acids	29907-57-1	2.34587e+07	2.7476e+07	2.55428e+07	4.93474e+07	4.17867e+07	4.47114e+07	2.76845e+07	2.70037e+07	2.77991e+07	1.83957e+07	1.78979e+07	1.6812e+07	1.80908e+07	15796517	1.85584e+07	2.06698e+07	2.20441e+07	2.15523e+07	--	--	--	--	--	--	--	--	--	--	--	--	--	--	--	--	--	--	--	--	--	--	--	--	--	--
Lmhp009464	C22H44NO7P	LysoPE 17:1(2n isomer)*	Lipids	LPE	-	118650	125568	117761	125888	132069	121964	202482	221103	215081	226140	181499	167673	308363	314663	358559	612846	609685	646431	--	--	--	--	--	--	--	--	--	--	--	--	--	--	--	--	--	--	--	--	1.30343	0.00492731	2.71172	1.43921	up	--
pmb0498	C16H24N4O4	Sinapoylagmatine	Alkaloids	Phenolamine	-	7.41449e+06	6.93338e+06	7.33012e+06	6.78247e+06	6.55383e+06	6.56017e+06	6.36185e+06	6.93912e+06	6.33431e+06	3.1975e+06	3.15097e+06	3.4503e+06	2.39453e+06	2.64632e+06	2.91143e+06	3.952e+06	3.69978e+06	3.8249e+06	1.33849	0.000151863	0.404999	-1.30401	down	--	--	--	--	--	1.34813	8.59815e-05	0.452014	-1.14556	down	--	--	--	--	--	1.3009	2.64686e-05	0.366836	-1.44679	down	--
MWS2027	C4H4N2O3	Barbituric acid;Malonylurea;2,4,6-Pyrimidinetrione	Nucleotides and derivatives	Nucleotides and derivatives	67-52-7	1.11821e+06	1.28867e+06	1.23751e+06	1.32399e+06	1.20536e+06	1.19193e+06	1.32267e+06	1.33962e+06	1.45414e+06	1.8902e+06	1.94823e+06	1.66861e+06	3.28888e+06	2.97389e+06	3.24523e+06	2.69998e+06	2.71293e+06	2.55107e+06	1.34456	0.000853057	2.30977	1.20775	up	--	--	--	--	--	--	--	--	--	--	--	--	--	--	--	1.30277	0.000409824	2.60894	1.38346	up	--
Lmhp010190	C26H52NO7P	LysoPC 18:1(2n isomer)*	Lipids	LPC	-	2.38927e+07	27024654	2.57846e+07	1.88408e+07	1.90398e+07	1.94235e+07	1.70521e+07	1.66798e+07	1.73391e+07	1.52995e+07	1.42926e+07	1.51456e+07	1.09284e+07	1.06508e+07	1.28654e+07	1.83038e+07	1.89912e+07	1.77364e+07	--	--	--	--	--	--	--	--	--	--	--	--	--	--	--	--	--	--	--	--	1.29068	0.000367263	0.449069	-1.15499	down	--
mws0183	C7H6O4	3,4-Dihydroxybenzoic acid (Protocatechuic acid)*	Phenolic acids	Phenolic acids	99-50-3	1.36977e+06	1.75044e+06	1.38006e+06	1.15914e+06	1.11438e+06	1.08005e+06	1.42075e+06	1.39411e+06	1.41851e+06	3.25142e+06	2.90954e+06	3.06665e+06	1.65709e+06	1.57416e+06	1.95695e+06	1.60488e+06	1.71475e+06	1.68948e+06	--	--	--	--	--	--	--	--	--	--	1.31652	0.00076232	2.05046	1.03595	up	--	--	--	--	--	--	--	--	--	--	--
pme0253	C8H15NO3	N-Acetyl-L-leucine	Amino acids and derivatives	Amino acids and derivatives	1188-21-2	22900	19150.9	22144.9	95217.4	67228.3	68566.9	39906.2	43692.1	80477.7	146789	154603	150432	247581	213341	231345	216962	210468	202489	1.29464	0.000587535	4.21919	2.07696	up	--	--	--	--	--	1.35093	1.84106e-05	7.03822	2.81521	up	1.37371	0.122541	2.55587	1.35381	up	1.30795	0.00198246	10.7837	3.43078	up	1.49281
Zmgn000447	C3H7O7P	3-Phospho-D-glyceric acid	Others	Saccharides	820-11-1	5.96119e+06	6.42302e+06	6.54386e+06	4.77689e+06	3.42835e+06	3.52277e+06	5.31484e+06	5.09991e+06	4.92626e+06	3.42158e+06	3.21874e+06	3.4418e+06	2.23956e+06	2.1744e+06	2.84774e+06	2.84398e+06	2.76487e+06	2.96481e+06	1.31639	0.00150573	0.473352	-1.07901	down	--	--	--	--	--	--	--	--	--	--	--	--	--	--	--	1.28744	0.000188395	0.383647	-1.38215	down	--
pme1474	C11H15N5O3S	5'-Deoxy-5'-(methylthio)adenosine	Nucleotides and derivatives	Nucleotides and derivatives	2457-80-9	1.59656e+06	1.8919e+06	1.42388e+06	2.35103e+06	2.3957e+06	2.14346e+06	1.87932e+06	2.76595e+06	2.48754e+06	3.93565e+06	7.52452e+06	4.81217e+06	3.23108e+06	3.8583e+06	3.24602e+06	6.21304e+06	6.58333e+06	6.63823e+06	--	--	--	--	--	--	--	--	--	--	1.27451	0.0704136	3.31254	1.72794	up	--	--	--	--	--	1.26425	0.00319873	2.10396	1.07311	up	--
mws0064	C15H12O6	Eriodictyol (5,7,3',4'-Tetrahydroxyflavanone)	Flavonoids	Flavanones	552-58-9	29726.9	19118.8	17941.7	31666.8	21508.8	23743	31529.5	30716.7	37315.1	96253.7	33811.8	39329.6	36211.7	34537.3	39737.8	34069.4	36481.5	34664.4	--	--	--	--	--	--	--	--	--	--	1.02559	0.225921	2.53633	1.34275	up	--	--	--	--	--	--	--	--	--	--	--
Lmfn000604	C13H16O10	6-O-Galloyl-β-D-glucose*	Phenolic acids	Phenolic acids	13186-19-1	138155	143948	125884	123800	108690	116222	154862	222021	152834	96211.5	82369.7	81241.8	9	9	9	89300.3	85576.3	91958.8	1.35112	0.0161748	5.09707e-05	-14.26	down	--	--	--	--	--	--	--	--	--	--	--	--	--	--	--	1.3102	0.00153003	6.61785e-05	-13.8833	down	--
MWS3046	C9H10O4	3-(3-Hydroxyphenyl)-3-hydroxypropanoic acid	Phenolic acids	Phenolic acids	3247-75-4	93750.2	111602	107029	87312.8	79338.1	102089	43678.8	51975.3	52449.7	112137	92879	97177.5	84164.4	60342.7	76934.8	74137.3	79748.2	77070.4	--	--	--	--	--	--	--	--	--	--	--	--	--	--	--	1.50725	0.0026922	0.474113	-1.0767	down	--	--	--	--	--	--
mws0182	C8H8O3	4-Hydroxyphenylacetic acid	Phenolic acids	Phenolic acids	156-38-7	9	9	9	350505	97352	75965	577720	520175	549640	412615	456997	90995	532330	534515	114419	436141	462783	467560	--	--	--	--	--	1.28542	0.0469019	3.14522	1.65316	up	1.34627	0.108923	35578	15.1187	up	1.54127	0.000913941	61019.8	15.897	up	1.30382	0.106163	43750.5	15.417	up	1.51434
pme3732	C9H13N3O5	Cytidine	Nucleotides and derivatives	Nucleotides and derivatives	65-46-3	111631	195103	215477	233365	201550	265359	220009	185556	150565	751549	606552	639742	924810	1.01572e+06	1.12215e+06	1.12906e+06	1.09236e+06	1.17717e+06	1.33745	0.00204893	5.50713	2.4613	up	--	--	--	--	--	1.29186	0.00124214	3.82574	1.93574	up	--	--	--	--	--	1.2764	0.000794357	5.86483	2.55209	up	--
Lmhp009497	C25H44NO7P	LysoPE 20:4*	Lipids	LPE	-	9	9	9	21721.8	16877.2	14692.3	15443.9	13248	9	9	9	9	9	9	9	98350.1	103617	105917	--	--	--	--	--	--	--	--	--	--	--	--	--	--	--	1.08877	0.185887	1063	10.0539	up	--	--	--	--	--	1.52096
mws0576	C4H8O3	3-Hydroxybutyric acid	Organic acids	Organic acids	300-85-6	278939	300353	276882	500719	517009	509999	466733	473027	461844	619743	609716	634909	1.00309e+06	1.03302e+06	1.06223e+06	714372	668936	670005	1.35011	0.000629665	2.21057	1.14442	up	--	--	--	--	--	1.34987	5.68127e-06	2.17756	1.12271	up	--	--	--	--	--	1.30875	6.99576e-05	3.61883	1.85552	up	--
mws1290	C30H26O13	Kaempferol-3-O-(6''-p-Coumaroyl)glucoside (Tiliroside)	Flavonoids	Flavonols	20316-62-5	13206.9	23899.8	36820.5	59962.1	33946	42943.8	43776.4	47649	56062.6	26132.7	25827.9	29282	32947.9	7549.89	21790.7	36999.2	34228.1	35546.4	1.01936	0.0422322	0.422329	-1.24356	down	--	--	--	--	--	--	--	--	--	--	--	--	--	--	--	--	--	--	--	--	--
pmb2319	C23H48NO7P	LysoPC 15:0*	Lipids	LPC	108273-89-8	1.46187e+06	1.57473e+06	1.53904e+06	2.31921e+06	1.83525e+06	1.83734e+06	2.26713e+06	2.23493e+06	2.38768e+06	1.32918e+06	1.15597e+06	1.19775e+06	974359	1.01321e+06	1.06719e+06	1.85791e+06	1.9632e+06	1.82012e+06	1.34711	0.00010252	0.443378	-1.17339	down	--	--	--	--	--	--	--	--	--	--	--	--	--	--	--	--	--	--	--	--	--
MWStz170	C11H18N2O3	Cyclo(L-Leu-trans-4-hydroxy-L-Pro)	Amino acids and derivatives	Amino acids and derivatives	115006-86-5	9	9	9	4037.69	9	12652.4	9	14519.3	11303.4	9	9535.55	5882.42	19725.2	11588.7	24900	12552.3	12462.7	13390	--	--	--	--	--	--	--	--	--	--	--	--	--	--	--	1.09096	0.189771	956.73	9.90197	up	1.308	0.0402257	2081.99	11.0238	up	1.07084
mws4053	C30H48O3	Ursolic acid	Terpenoids	Triterpene	77-52-1	9	9	9	29250	31796	27557.3	33264	31440.6	29897.5	61598.2	67527.1	49117.8	45232.2	44056.9	46440.6	43674.7	40323.6	42280.4	--	--	--	--	--	--	--	--	--	--	1.35299	0.00823772	6601.6	12.6886	up	1.54124	0.000951138	3503.78	11.7747	up	1.31022	0.000231357	5027.03	12.2955	up	1.52157
MWS80007	C18H32O4	13-Hydroperoxy-9Z,11E-octadecadienoic acid	Lipids	Free fatty acids	23017-93-8	3.48876e+06	3.60185e+06	3.52701e+06	6.40418e+06	5.6784e+06	5.16932e+06	4.353e+06	4.01667e+06	4.28534e+06	2.92619e+06	2.83106e+06	2.76411e+06	3.36108e+06	3.06601e+06	3.89645e+06	2.62596e+06	2.83327e+06	2.79649e+06	--	--	--	--	--	--	--	--	--	--	--	--	--	--	--	--	--	--	--	--	--	--	--	--	--	--
pme2801	C6H6N4O2	7-Methylxanthine	Nucleotides and derivatives	Nucleotides and derivatives	552-62-5	23775.2	20605.4	15512.8	18176.4	23573.9	10981.1	9	9	9	16846.1	21597.3	22366.7	27289.2	36504.8	29596.3	24883.3	23036.5	24539.8	1.35122	0.00782174	3458.9	11.7561	up	1.55603	0.040506	0.000512028	-10.9315	down	--	--	--	--	--	1.5405	0.0142339	0.000450801	-11.1152	down	--	--	--	--	--	--
mws1433	C18H19NO4	N-Feruloyltyramine*	Alkaloids	Phenolamine	66648-43-9	58306	42947.1	35743.1	38878.3	35364.4	63593.3	45307.8	51510.8	47314.3	177402	159672	185905	259315	283688	267851	152103	144528	140378	1.34968	0.000540851	5.62574	2.49204	up	--	--	--	--	--	1.32187	0.000258106	3.81747	1.93262	up	--	--	--	--	--	1.29279	2.19994e-05	5.91881	2.56531	up	--
Lmsn004901	C24H48O2	Tetracosanoic Acid (Lignoceric acid)	Lipids	Free fatty acids	557-59-5	546906	630402	529027	684721	543036	535310	455845	462410	454862	9	9	9	9	9	9	446589	475127	440212	1.35155	2.67918e-05	1.96633e-05	-15.6341	down	--	--	--	--	--	1.35324	0.00300346	1.58234e-05	-15.9476	down	--	--	--	--	--	1.31016	0.00300346	1.58234e-05	-15.9476	down	--
Zmpn000638	C4H9N3O2	3-Guanidinopropionic acid	Organic acids	Organic acids	353-09-3	103839	92829.4	110118	104194	98211.2	99480.6	86188.9	88118.7	81228.3	166359	146749	150542	209499	181910	205789	187421	202489	200008	1.34204	0.00395917	2.33704	1.22468	up	--	--	--	--	--	--	--	--	--	--	--	--	--	--	--	--	--	--	--	--	--
Lmpn006208	C22H22O11	8-Methoxykaempferol-7-O-rhamnoside	Flavonoids	Flavonols	-	236217	233400	284243	224480	122117	247282	166054	184896	178700	139969	130640	128091	88519.4	141558	123691	149677	159917	148498	--	--	--	--	--	--	--	--	--	--	--	--	--	--	--	--	--	--	--	--	1.21702	0.0042311	0.469276	-1.09149	down	--
Lmyn003131	C10H9NO4	Dioxindole-3-acetic acid	Alkaloids	Plumerane	-	18755.3	18568.5	13383.4	16085.1	20466.6	21151.1	11127.4	22426	11524.1	24490.6	20934	38308	30815.3	37384.6	25090.7	22201.8	23801.5	23953.3	1.12639	0.0351772	2.06957	1.04933	up	--	--	--	--	--	--	--	--	--	--	--	--	--	--	--	--	--	--	--	--	--
MWS1875	C10H8O	2-Naphthol*	Phenolic acids	Phenolic acids	135-19-3	81368.5	55690.6	61861.7	114052	83159	74866.8	52209.2	42519.9	37027.2	75485.8	63792.4	68200.5	71177.4	64505.8	52583.3	55634.2	58912.4	60402.9	--	--	--	--	--	1.42277	0.0457161	0.48426	-1.04615	down	--	--	--	--	--	--	--	--	--	--	--	--	--	--	--	--
Lmhp009187	C20H42NO7P	LysoPE 15:0*	Lipids	LPE	-	397245	479096	417705	631363	554569	567764	646973	666221	723599	298931	237990	243828	219796	211473	239611	550105	515878	508426	1.34604	0.000923609	0.329381	-1.60217	down	--	--	--	--	--	--	--	--	--	--	--	--	--	--	--	--	--	--	--	--	--
mws1090	C6H13O9P	Glucose-1-phosphate*	Others	Saccharides	59-56-3	3.50911e+06	3.58761e+06	4.02077e+06	3.26296e+06	2.99385e+06	2.78767e+06	3.32622e+06	3.9942e+06	3.70435e+06	1.66382e+06	1.98585e+06	1.87094e+06	1.09437e+06	1.56211e+06	1.12275e+06	1.42225e+06	1.50252e+06	1.38292e+06	1.31609	0.000788037	0.342794	-1.54459	down	--	--	--	--	--	1.32952	0.00146117	0.49657	-1.00993	down	--	--	--	--	--	1.27858	0.000374748	0.339936	-1.55667	down	--
mws0620	C11H14N2	N-Methyltryptamine	Alkaloids	Plumerane	61-49-4	137993	217200	202534	158373	138540	159139	183896	151835	186484	78219.8	67698.9	80697.5	77437.2	66709	93875.6	109905	109991	101845	1.29437	0.0033039	0.455793	-1.13355	down	--	--	--	--	--	1.28054	0.0421435	0.406321	-1.29931	down	--	--	--	--	--	1.21125	0.0378937	0.426771	-1.22846	down	--
pmb2922	C15H24N2O17P2	Uridine 5'-diphospho-D-glucose	Nucleotides and derivatives	Nucleotides and derivatives	133-89-1	8.63079e+06	1.03727e+07	8.9922e+06	7.26711e+06	7.67311e+06	6.81174e+06	8.05067e+06	9.63565e+06	8.1772e+06	4.4513e+06	4.76798e+06	5.03956e+06	4.18321e+06	3.76275e+06	4.06709e+06	4.31382e+06	4.45225e+06	4.0814e+06	1.33182	0.00876506	0.464479	-1.10632	down	--	--	--	--	--	--	--	--	--	--	--	--	--	--	--	1.29509	0.00721251	0.429104	-1.2206	down	--
MWS1846	C8H8O3	Phenoxyacetic acid	Phenolic acids	Phenolic acids	122-59-8	34336.3	44979.7	34555.4	104093	94164.8	93302.9	54524.7	41467.8	45936.1	180123	163826	166137	106585	111009	129296	323708	299553	301235	1.31914	0.00285932	2.44411	1.28931	up	1.51593	0.000675229	0.486789	-1.03863	down	1.34318	7.02972e-05	4.47949	2.16333	up	--	--	--	--	--	1.28728	0.00227537	3.04633	1.60707	up	1.49158
pmd0136	C26H54NO7P	LysoPC 18:0(2n isomer)*	Lipids	LPC	-	3.15882e+06	3.81695e+06	3.53414e+06	9	9	9	4.60663e+06	4.11978e+06	4.26843e+06	4.56196e+06	4.61672e+06	4.21719e+06	5.04962e+06	4.33137e+06	4.50229e+06	5.69711e+06	6.13601e+06	6.16898e+06	--	--	--	--	--	1.55874	0.0011041	481291	18.8765	up	--	--	--	--	--	--	--	--	--	--	--	--	--	--	--	1.52161
Zmgn000217	C5H6O4	Methylenesuccinic acid	Organic acids	Organic acids	97-65-4	110582	164538	112893	119532	129505	120950	103987	110276	121897	153607	136061	178221	189685	450993	494767	186697	172239	185409	1.18702	0.107117	3.37769	1.75604	up	--	--	--	--	--	--	--	--	--	--	--	--	--	--	--	1.09511	0.115824	2.92631	1.54908	up	--
pmp000581	C23H22O11	Apigenin-7-O-(6''-acetyl)glucoside	Flavonoids	Flavones	72741-92-5	48918.3	45748.2	48740.8	30786.9	31664.7	31758.9	39663.3	50100.7	34999.5	21109.5	24689.7	20908.9	23453.8	10749.4	25483.5	26270	27207.6	28675.5	1.08536	0.0278274	0.478399	-1.06371	down	--	--	--	--	--	1.33829	0.000110574	0.465166	-1.10418	down	--	--	--	--	--	1.1305	0.0219151	0.416204	-1.26464	down	--
mws1195	C10H10O3	p-Coumaric acid methyl ester	Phenolic acids	Phenolic acids	3943-97-3	873392	815386	964616	1.26601e+06	1.41615e+06	1.77324e+06	1.9428e+06	2.82386e+06	2.72244e+06	2.67508e+06	1.18461e+06	1.51286e+06	3.08135e+06	1.6397e+06	2.28452e+06	1.67018e+06	1.57328e+06	1.5326e+06	--	--	--	--	--	--	--	--	--	--	1.07703	0.181815	2.02479	1.01777	up	1.4955	0.0261804	2.82246	1.49695	up	1.21655	0.0720701	2.64023	1.40066	up	--
pme1654	C12H18O3	Jasmonic acid	Organic acids	Organic acids	77026-92-7	70204.6	86662.7	91086.5	171449	177263	179601	117677	108312	113026	71270.3	82476.8	63061.4	95206.9	122024	113622	172587	180245	164855	--	--	--	--	--	--	--	--	--	--	--	--	--	--	--	--	--	--	--	--	--	--	--	--	--	1.48856
pmn001691	C18H32O5	9,12,13-Trihydroxy-10,15-octadecadienoic acid	Lipids	Free fatty acids	-	1.28928e+06	1.27698e+06	1.31854e+06	3.37058e+06	2.83984e+06	2.72727e+06	1.95055e+06	2.0113e+06	1.8928e+06	2.15321e+06	1.92162e+06	1.85762e+06	2.80151e+06	2.83568e+06	2.82725e+06	2.05564e+06	2.2476e+06	2.16547e+06	--	--	--	--	--	--	--	--	--	--	--	--	--	--	--	--	--	--	--	--	1.30983	1.13351e-07	2.17885	1.12357	up	1.50295
Zmpn003368	C18H30O3	13S-Hydroxy-9Z,11E,15Z-octadecatrienoic acid	Lipids	Free fatty acids	87984-82-5	302326	340147	316713	359351	316564	301919	254935	244655	242485	732280	637940	657328	944050	893287	921899	869355	937409	944659	1.35075	0.000219661	3.71827	1.89463	up	--	--	--	--	--	1.33948	0.00274649	2.11382	1.07985	up	--	--	--	--	--	1.30705	1.06039e-05	2.87665	1.52439	up	--
mws0237	C9H16O4	Azelaic acid	Organic acids	Organic acids	123-99-9	1.73015e+06	1.93863e+06	1.74582e+06	2.82832e+06	2.55627e+06	2.71864e+06	2.02796e+06	2.07867e+06	2.2379e+06	4.17134e+06	3.89886e+06	4.0028e+06	4.48418e+06	4.31718e+06	4.66129e+06	4.67931e+06	5.12544e+06	4.94776e+06	1.34524	0.000119023	2.12193	1.08538	up	--	--	--	--	--	1.34633	3.53214e-05	2.22971	1.15686	up	--	--	--	--	--	1.30466	6.52487e-05	2.48636	1.31403	up	--
Lmhp008833	C24H48NO7P	LysoPC 16:1(2n isomer)*	Lipids	LPC	-	724622	839453	812535	874456	706921	787130	628331	580373	670418	640277	439443	633749	353226	333463	403903	918998	848685	850465	--	--	--	--	--	--	--	--	--	--	--	--	--	--	--	--	--	--	--	--	1.28771	0.00118522	0.458886	-1.12379	down	--
mws0884	C10H12N5O6P	Cyclic 3',5'-Adenylic acid	Nucleotides and derivatives	Nucleotides and derivatives	60-92-4	1.59508e+06	1.67249e+06	1.66483e+06	2.87762e+06	3.02548e+06	3.02466e+06	2.70752e+06	2.61894e+06	2.80711e+06	4.01202e+06	3.50413e+06	3.36767e+06	6.35325e+06	6.11022e+06	6.60457e+06	4.22678e+06	4.15464e+06	4.5274e+06	1.34821	0.000437903	2.34436	1.2292	up	--	--	--	--	--	1.34024	0.00880254	2.20659	1.14182	up	--	--	--	--	--	1.30931	0.000675121	3.86587	1.95079	up	--
mws1333	C12H22O11	Melibiose	Others	Saccharides	585-99-9	413890	440163	411977	879750	721354	1.09829e+06	649348	910339	900426	1.15456e+06	909739	821713	925739	865003	712637	902016	942645	859679	--	--	--	--	--	--	--	--	--	--	1.31193	0.0314636	2.27958	1.18877	up	--	--	--	--	--	--	--	--	--	--	1.44453
mws0866	C6H13O9P	D-Glucose 6-phosphate*	Others	Saccharides	56-73-5	3.82462e+06	3.69562e+06	3.94003e+06	2.83907e+06	3.17642e+06	3.25656e+06	3.22637e+06	3.26256e+06	3.52941e+06	2.20595e+06	2.03233e+06	2.11301e+06	1.8291e+06	1.73457e+06	1.7271e+06	1.75518e+06	1.92577e+06	1.84458e+06	--	--	--	--	--	--	--	--	--	--	--	--	--	--	--	--	--	--	--	--	1.30718	0.000180176	0.46166	-1.1151	down	--
MWS2673	C20H34O4	5,6-DiHETrE [(±)5,6-dihydroxy-8Z,11Z,14Z-eicosatrienoic acid]	Lipids	Free fatty acids	213382-49-1	30660.1	44137	37240.5	43331	35264.2	45653.1	35321.5	35736.1	33428.7	9	9	9	31855.5	30109.2	34637	65784.2	61504.8	60254.8	--	--	--	--	--	--	--	--	--	--	1.35286	0.0106856	0.000240991	-12.0187	down	--	--	--	--	--	--	--	--	--	--	--
mws0206	C4H8O3	2-Hydroxybutyric Acid	Organic acids	Organic acids	3347-90-8	9	9	9	10876	17692.5	21690.9	9	9	9	35245.5	34322.9	31433.4	41021.8	47941.1	39193.8	56687.4	60899.5	55875.1	1.3514	0.00386766	4746.54	12.2127	up	1.55643	0.0337618	0.000537213	-10.8622	down	1.35327	0.00116182	3740.81	11.8691	up	--	--	--	--	--	1.31006	0.00386766	4746.54	12.2127	up	1.51941
mws0277	C7H12O6	Quinic Acid	Organic acids	Organic acids	77-95-2	631373	659422	575948	663897	564759	570260	642344	620060	679937	875128	786935	946830	1.26409e+06	1.26572e+06	1.31242e+06	1.1143e+06	1.21366e+06	1.20562e+06	--	--	--	--	--	--	--	--	--	--	--	--	--	--	--	--	--	--	--	--	1.30137	7.64072e-05	2.05825	1.04142	up	--
Lmhp008924	C27H50NO7P	LysoPC 19:3	Lipids	LPC	-	40362.2	36028.3	36292	30090.6	23536.8	30528.8	27875.2	18155.6	25044.4	27295.5	21071.2	18530.3	19185.2	16019.7	17558.1	24549.7	25056.5	26827.1	--	--	--	--	--	--	--	--	--	--	--	--	--	--	--	--	--	--	--	--	1.29245	0.000642796	0.468245	-1.09466	down	--
Lmhp005550	C24H28N2O6	N,N'-Diferuloylputrescine	Alkaloids	Phenolamine	42369-86-8	197143	195764	191870	162014	204686	162068	137418	163810	175969	1.14093e+06	1.02871e+06	1.09755e+06	1.22716e+06	1.28532e+06	1.25251e+06	632776	591178	578490	1.34821	2.98047e-06	7.88978	2.97999	up	--	--	--	--	--	1.35246	0.00130284	5.58706	2.48209	up	--	--	--	--	--	1.30999	0.000225101	6.43831	2.68668	up	--
MWS4525	C6H7N5O	6-O-methylguanine	Nucleotides and derivatives	Nucleotides and derivatives	20535-83-5	13076.1	12412	17971.5	25760.3	22702.3	19102.2	23425.5	19182.5	33254.1	36773.3	44138.9	32109.1	41472.7	49546	58870.5	59984.2	55018.8	59672	--	--	--	--	--	--	--	--	--	--	1.29275	0.0101548	2.6006	1.37885	up	--	--	--	--	--	1.27254	0.0121822	3.44893	1.78615	up	--
pmp000638	C20H18O6	8-Prenylkaempferol	Flavonoids	Flavonols	28610-31-3	7415.54	9205.13	6721.56	15175.9	15711.1	16860.8	36954.1	38389	38737	25908.6	22676.8	22268.4	6260.24	14986.1	8256.64	18486.5	19501.3	17724.3	1.27071	0.00676678	0.258616	-1.95112	down	1.55408	8.00856e-06	2.38922	1.25654	up	1.33059	0.000742043	3.03543	1.6019	up	1.53072	1.11302e-05	4.88728	2.28903	up	--	--	--	--	--	1.46885
pme3007	C9H14N2O12P2	Uridine 5'-diphosphate	Nucleotides and derivatives	Nucleotides and derivatives	27821-45-0	66198.2	43613	52222.3	30899.3	40470.7	31968.5	39599.7	38048.5	40936.9	25876	27612.1	26237.9	27835.8	25942.5	29195.1	23541.5	23404.2	25492.4	--	--	--	--	--	--	--	--	--	--	1.27672	0.052153	0.492035	-1.02317	down	--	--	--	--	--	--	--	--	--	--	--
Lmbn007891	C18H34O4	Hydroxy ricinoleic acid	Lipids	Free fatty acids	-	1.08144e+06	1.10535e+06	1.12021e+06	2.08781e+06	1.72616e+06	1.77691e+06	1.73077e+06	1.69979e+06	1.75155e+06	2.78118e+06	2.37336e+06	2.41953e+06	2.49222e+06	2.29356e+06	2.70727e+06	1.99263e+06	2.18855e+06	2.15892e+06	--	--	--	--	--	--	--	--	--	--	1.34308	0.00775068	2.29032	1.19555	up	--	--	--	--	--	1.30119	0.0068565	2.26582	1.18004	up	--
pme0183	C5H5N5O	Isoguanine*	Nucleotides and derivatives	Nucleotides and derivatives	3373-53-3	441305	524662	457142	836655	763035	722170	437137	487901	457668	1.73993e+06	1.61768e+06	1.3761e+06	2.20565e+06	2.09742e+06	2.32785e+06	1.93694e+06	2.1405e+06	2.02886e+06	1.34951	0.000917196	4.79561	2.26171	up	--	--	--	--	--	1.33932	0.00673368	3.32631	1.73392	up	--	--	--	--	--	1.30632	0.000407214	4.65945	2.22016	up	--
MWSmce295	C9H12N2O6	1-beta-D-Arabinofuranosyluracil	Nucleotides and derivatives	Nucleotides and derivatives	3083-77-0	61558.4	49538.2	82920.1	77212.2	49302	43007.7	40406.1	69222.2	95788.6	94012.9	82844.6	119157	123463	132304	163267	149244	164096	161748	1.11211	0.0267413	2.03993	1.02852	up	--	--	--	--	--	--	--	--	--	--	--	--	--	--	--	1.20182	0.00939733	2.15979	1.11089	up	--
MWS80006	C18H32O4	9-Hydroperoxy-9Z,11E-Octadecadienoic Acid	Lipids	Free fatty acids	-	5.82341e+06	6.03955e+06	6.00645e+06	1.09896e+07	9.73624e+06	8.98282e+06	7.47851e+06	7.05485e+06	7.1156e+06	4.69802e+06	4.6553e+06	4.74766e+06	5.77536e+06	5.19179e+06	6.55812e+06	4.42936e+06	4.87613e+06	4.78983e+06	--	--	--	--	--	--	--	--	--	--	--	--	--	--	--	--	--	--	--	--	--	--	--	--	--	--
mws1346	C6H11NO4	DL-2-Aminoadipic acid	Alkaloids	Alkaloids	542-32-5	1.10942e+06	1.0271e+06	1.07535e+06	1.52009e+06	1.51324e+06	1.54914e+06	1.61244e+06	1.6632e+06	1.52223e+06	2.16381e+06	2.19255e+06	2.04113e+06	3.259e+06	2.79169e+06	3.34647e+06	2.35763e+06	2.23722e+06	2.13142e+06	--	--	--	--	--	--	--	--	--	--	--	--	--	--	--	--	--	--	--	--	1.30193	0.00611722	2.92577	1.54881	up	--
Lmbn005287	C18H32O4	7S,8S-DiHODE; (9Z,12Z)-(7S,8S)-Dihydroxyoctadeca-9,12-dienoic acid	Lipids	Free fatty acids	143288-65-7	3.64096e+06	3.78232e+06	3.75464e+06	6.77228e+06	5.94e+06	5.47811e+06	4.25487e+06	4.24884e+06	4.35988e+06	3.12705e+06	2.81503e+06	3.00822e+06	3.66182e+06	3.4345e+06	4.11128e+06	2.70862e+06	2.98316e+06	2.94204e+06	--	--	--	--	--	--	--	--	--	--	--	--	--	--	--	--	--	--	--	--	--	--	--	--	--	--
Lmhp002031	C12H24N2O3	L-Leucyl-L-Leucine	Amino acids and derivatives	Amino acids and derivatives	3303-31-9	349477	379903	349394	344240	374736	345775	358635	387120	397770	159078	126903	160537	185827	185269	200370	253510	238730	265219	1.34238	0.00112351	0.499741	-1.00075	down	--	--	--	--	--	1.33064	0.00015278	0.413913	-1.2726	down	--	--	--	--	--	--	--	--	--	--	--
Lmyn007883	C16H32O4	9,16-Dihydroxypalmitic acid	Lipids	Free fatty acids	38076-49-2	263922	286744	293454	326260	350024	346052	521402	497395	558245	241934	187515	182533	512298	440215	589757	262378	258190	284737	--	--	--	--	--	--	--	--	--	--	--	--	--	--	--	--	--	--	--	--	--	--	--	--	--	--
Zmyn004548	C18H28O3	12-Oxo-phytodienoic acid	Lipids	Free fatty acids	85551-10-6	48662.8	54400.3	52178.2	34202.3	28220.9	26070.1	45218.4	42703.4	46763.6	71605.8	62523.9	66894.6	84250.8	81946.7	97268.6	115082	124089	127924	--	--	--	--	--	--	--	--	--	--	--	--	--	--	--	--	--	--	--	--	--	--	--	--	--	--
MWS4354	C11H15N5O4	N6-methyladenosine	Nucleotides and derivatives	Nucleotides and derivatives	1867-73-8	32631.6	60090.6	35744.2	58655.9	35490.6	44127.8	51974.1	37526.6	47549.9	91121.4	113510	107706	172636	164319	181988	147724	151256	163612	1.33607	5.52193e-05	3.78651	1.92087	up	--	--	--	--	--	1.24084	0.00603442	2.43128	1.28172	up	--	--	--	--	--	1.26574	0.000679482	4.03952	2.01419	up	--
Zmgp003492	C20H20O7	8-Hydroxy-α-conidendrin	Lignans and Coumarins	Lignans	-	11053.5	21530.7	32490.2	9	9	9	41819.4	15462.7	41568.3	62789.4	56264.9	28415	22396.8	54913.8	30759.5	33649.7	37395.6	36386.1	--	--	--	--	--	1.55351	0.0637924	3661.12	11.8381	up	--	--	--	--	--	--	--	--	--	--	--	--	--	--	--	1.51657
Zmdp000976	C7H13NO4S	S-(2-Carboxypropyl)cysteine	Amino acids and derivatives	Amino acids and derivatives	-	9	9	9	9	9	9	9	9	9	21948.3	27027.7	28332.9	25134.2	21215.3	29283.1	43508.6	48090.5	47585.8	1.35118	0.0084344	2801.21	11.4518	up	--	--	--	--	--	1.35307	0.00566665	2863.29	11.4835	up	--	--	--	--	--	1.3099	0.0084344	2801.21	11.4518	up	--
Jmzp008213	C20H22O4	Dehydrodiisoeugenol	Lignans and Coumarins	Lignans	2680-81-1	54697.1	66745.6	52793.4	97176.5	76865.7	97636.7	42939.7	45134	50150.6	10252.4	8427.19	11825	17015.2	11443.7	20175.5	34021.9	30526.3	32865	1.28489	0.000982136	0.351851	-1.50696	down	--	--	--	--	--	1.33995	0.00611874	0.175076	-2.51395	down	--	--	--	--	--	1.26053	0.00281508	0.279129	-1.841	down	--
pma0134	C4H8O4	D-Threose	Others	Saccharides	95-43-2	1.80123e+06	1.92017e+06	1.72276e+06	1.69452e+06	1.76924e+06	1.6659e+06	1.18108e+06	1.19106e+06	1.00841e+06	1.27636e+06	1.21323e+06	1.1002e+06	741261	754649	699171	937393	944207	853687	--	--	--	--	--	--	--	--	--	--	--	--	--	--	--	--	--	--	--	--	1.30558	0.00144577	0.403199	-1.31044	down	--
Lmlp004754	C14H17NO7	Ehretioside B	Alkaloids	Phenolamine	156368-84-2	155553	150632	157359	94713.2	112100	87271.1	111108	114907	106685	301631	278560	243319	255047	241165	313373	234070	209999	228816	1.32845	0.0178943	2.43338	1.28296	up	--	--	--	--	--	--	--	--	--	--	--	--	--	--	--	--	--	--	--	--	--
Cmbn007148	C22H22O9	1-O-Feruloyl-3-O-caffeoylglycerol	Phenolic acids	Phenolic acids	-	334935	356439	365501	537366	605995	559754	434765	417880	321195	860262	503618	855160	421672	478158	599936	449654	423561	401662	--	--	--	--	--	--	--	--	--	--	1.20917	0.0807867	2.09963	1.07013	up	--	--	--	--	--	--	--	--	--	--	--
pmb0962	C10H22N2O4	L-Lysine-Butanoic Acid	Amino acids and derivatives	Amino acids and derivatives	80407-71-2	1.13911e+07	1.42156e+07	1.30917e+07	7.60569e+06	7.7844e+06	7.7896e+06	1.15332e+07	1.33939e+07	1.0209e+07	4.8851e+06	7.21361e+06	6.3566e+06	5.59832e+06	5.38349e+06	5.23067e+06	5.72616e+06	5.49926e+06	6.16081e+06	1.32246	0.019652	0.461419	-1.11585	down	--	--	--	--	--	1.27654	0.00357516	0.476902	-1.06824	down	--	--	--	--	--	1.29415	0.0107856	0.418945	-1.25517	down	--
HJN092	C23H26N2O5	p-Coumaroylferuloylputrescine	Alkaloids	Phenolamine	-	164468	183593	173668	172300	172406	150284	179409	143642	137877	1.17559e+06	1.04543e+06	1.12462e+06	1.51672e+06	1.51362e+06	1.48307e+06	637980	709808	706785	1.34791	2.28526e-07	9.79202	3.29161	up	--	--	--	--	--	1.35167	0.00132864	6.41262	2.68091	up	--	--	--	--	--	1.30969	1.71666e-06	8.65088	3.11285	up	--
Smnn011202	C30H48O4	2ɑ-hydroxyoleanolic acid	Terpenoids	Triterpene	-	9	9	9	5701.74	7400.78	15126.1	9	9	9	9	9	9	8626.09	8393.04	10464.3	11236.9	12337.2	12598.4	1.35126	0.00508356	1017.9	9.99139	up	1.55314	0.0834337	0.000956476	-10.03	down	--	--	--	--	--	--	--	--	--	--	1.30999	0.00508356	1017.9	9.99139	up	1.51626
Zmhp102730	C27H30O17	6-Hydroxykaempferol-3,6-O-Diglucoside*	Flavonoids	Flavonols	-	9	9	9	76871.4	83567.6	100459	9	9	9	95809.9	56357.9	66104.8	83531.2	62438.5	78780.9	64106.8	66881.1	59337.1	1.35131	0.00719421	8324.1	13.0231	up	1.55853	0.0064506	0.000103489	-13.2382	down	1.35249	0.0255824	8084.17	12.9809	up	--	--	--	--	--	1.30999	0.00719421	8324.1	13.0231	up	1.52145
Zmhp002730	C27H30O17	6-Hydroxykaempferol-6,7-O-Diglucoside*	Flavonoids	Flavonols	142674-16-6	9	9	9	76871.4	83567.6	100459	9	9	9	95809.9	56357.9	66104.8	83531.2	62438.5	78780.9	64106.8	66881.1	59337.1	1.35131	0.00719421	8324.1	13.0231	up	1.55853	0.0064506	0.000103489	-13.2382	down	1.35249	0.0255824	8084.17	12.9809	up	--	--	--	--	--	1.30999	0.00719421	8324.1	13.0231	up	1.52145
mws0981	C6H5N5O2	Isoxanthopterin	Nucleotides and derivatives	Nucleotides and derivatives	529-69-1	28686.8	21139.1	22434.9	25242.5	20883.5	29905.2	23483.2	17328.7	21005.9	58248.2	40979.3	53955	47259.1	42241.1	55263.1	39137.2	41639.4	44150.9	1.30211	0.00832683	2.34177	1.2276	up	--	--	--	--	--	1.26566	0.021183	2.11985	1.08396	up	--	--	--	--	--	1.2366	0.00936109	2.00334	1.00241	up	--
pmb2873	C13H13NO2	3-(2-Naphthyl)-L-alanine	Amino acids and derivatives	Amino acids and derivatives	58438-03-2	1.45662e+06	1.30302e+06	1.2861e+06	1.83294e+06	2.05698e+06	2.02797e+06	1.02755e+06	931983	922897	9	9	9	9	9	9	1.94731e+06	2.10805e+06	2.19576e+06	1.35154	0.00121153	9.3671e-06	-16.704	down	1.5441	0.00124422	0.48707	-1.0378	down	1.35329	0.00161388	6.67369e-06	-17.1931	down	--	--	--	--	--	1.31022	0.00161388	6.67369e-06	-17.1931	down	--
Lmhn012602	C22H42O2	Docosenoic acid	Lipids	Free fatty acids	25378-26-1	9	9	9	9	9	9	9892.16	13068.1	11281.6	9382.3	9674.4	9556.91	9	9	9	9589.95	9398.9	8541.33	1.35117	0.00643304	0.00078851	-10.3086	down	1.55841	0.00643304	1268.22	10.3086	up	1.35332	7.92953e-05	1059.76	10.0495	up	1.54094	0.00643304	1268.22	10.3086	up	--	--	--	--	--	--
Zmpn000095	C6H15O9P	Sorbitol-6-phosphate	Others	Saccharides	20479-58-7	68702.5	70868.5	57619.9	279349	272745	270615	243893	206832	201519	706441	614650	703938	757391	746631	691531	736009	816929	736470	1.34344	9.12649e-05	3.36616	1.7511	up	--	--	--	--	--	1.35037	0.00209644	10.2694	3.36028	up	1.52469	0.00442062	3.30768	1.72582	up	1.30781	0.000620772	11.1341	3.47692	up	1.51537
MWS1900	C11H20O4	Undecanedioic acid	Lipids	Free fatty acids	1852-04-6	140038	142986	143461	243900	251204	237822	176797	167986	167491	399435	386960	414774	495158	526635	494843	585643	654130	650213	1.34976	0.000441451	2.96059	1.56589	up	--	--	--	--	--	1.35219	0.000808702	2.81644	1.49388	up	--	--	--	--	--	1.30943	0.000754725	3.55614	1.83031	up	--
mws0444	C7H7NO3	3-Aminosalicylic acid	Phenolic acids	Phenolic acids	570-23-0	9	9	9	9	9	9	9	9	9	61496.5	43200.8	53160.3	63624.4	67937.9	74091.8	79987.5	85435.8	75522.5	1.35147	0.00195772	7616.82	12.895	up	--	--	--	--	--	1.35295	0.00995386	5846.58	12.5134	up	--	--	--	--	--	1.31017	0.00195772	7616.82	12.895	up	--
Cmdn000784	C5H4N4O3	Uric acid	Nucleotides and derivatives	Nucleotides and derivatives	69-93-2	25573.1	30226.5	15072.1	11556.5	3789.17	14648	20423.1	31374.8	40168.1	33167.3	20004.4	19114.7	20864.1	6776.78	32642.9	9732.39	9521.06	10683.8	--	--	--	--	--	1.2477	0.0478027	3.06618	1.61644	up	--	--	--	--	--	--	--	--	--	--	--	--	--	--	--	1.09408
Zmyn005252	C17H34O3	3-Hydroxy-palmitic acid methyl ester	Lipids	Free fatty acids	51883-36-4	138542	154089	167995	187858	169517	199980	189905	183975	194261	352208	288818	285832	275319	281523	283889	243806	244326	271466	--	--	--	--	--	--	--	--	--	--	1.31207	0.0105073	2.01217	1.00875	up	--	--	--	--	--	--	--	--	--	--	--
MWS1848	C8H8O2	Phenyl acetate	Phenolic acids	Phenolic acids	122-79-2	162219	192670	155817	227405	223345	227656	173804	190977	182697	1.02962e+06	1.04979e+06	987681	423473	442804	462931	495141	559773	515746	1.3468	0.00042423	2.42787	1.27969	up	--	--	--	--	--	1.34965	1.38398e-05	6.00557	2.5863	up	--	--	--	--	--	1.29654	7.09883e-05	2.60268	1.38	up	--
pme2601	C3H6O3	3-Hydroxypropanoic acid	Organic acids	Organic acids	503-66-2	39002.3	46336.4	75370.6	46017.2	34897.9	34245.8	45803.3	56653.9	38265.4	73595.8	68280.8	61404.1	108963	128410	106066	73545.1	75496.8	82873.9	1.29984	0.00204665	2.44054	1.2872	up	--	--	--	--	--	--	--	--	--	--	--	--	--	--	--	1.16501	0.0144856	2.13702	1.0956	up	--
mws0251	C5H6N2O2	Thymine	Nucleotides and derivatives	Nucleotides and derivatives	65-71-4	40940.3	40594.1	34428.4	49629.2	46653.6	47410	59065.5	61940.4	65882	48194.1	52060.7	55869.5	94398.7	90268.7	111121	175093	154028	165940	--	--	--	--	--	--	--	--	--	--	--	--	--	--	--	--	--	--	--	--	1.28908	0.00643698	2.55072	1.35091	up	--
pmb3099	C4H11O4P	Diethyl phosphate	Organic acids	Organic acids	598-02-7	9209.77	13216.1	12398.4	13686.8	16035.3	7569.44	11841.8	13774	13612	9	9	9	18726.3	11932.2	19461.5	14339.6	16185.3	14747.4	--	--	--	--	--	--	--	--	--	--	1.35266	0.0109207	0.000775322	-10.3329	down	--	--	--	--	--	--	--	--	--	--	--
pme1086	C10H17N3O6S	Glutathione reduced form	Amino acids and derivatives	Amino acids and derivatives	70-18-8	3.2874e+06	3.20174e+06	2.21039e+06	753833	465699	311805	1.07263e+06	1.54062e+06	1.86357e+06	343091	204386	225778	151005	154146	249368	115770	131550	122220	1.31964	0.027508	0.123865	-3.01316	down	1.36982	0.0309003	2.92347	1.54768	up	1.33447	0.0155328	0.0888847	-3.49192	down	--	--	--	--	--	1.29578	0.0151824	0.0637414	-3.97163	down	1.44957
pmb2787	C18H30O3	9-Oxo-10E,12Z-octadecadienoic acid	Lipids	Free fatty acids	54232-59-6	300241	296057	391369	449551	340781	393344	362318	394688	362817	903474	685574	727121	1.21828e+06	1.07812e+06	1.09582e+06	980047	1.04953e+06	1.11592e+06	1.34673	0.00215869	3.02924	1.59895	up	--	--	--	--	--	1.29944	0.0108983	2.34509	1.22964	up	--	--	--	--	--	1.29448	0.000233604	3.43457	1.78013	up	--
MWStz221	C18H19NO4	N-Cis-Feruloyltyramine*	Alkaloids	Phenolamine	80510-09-4	38667.8	43296.5	46609.3	49763.4	55784.3	66804.2	45923.2	55235.6	59671	194458	176516	186333	303122	321888	297186	184249	163015	167019	1.34598	6.55962e-05	5.73399	2.51954	up	--	--	--	--	--	1.3486	0.000241772	4.33453	2.11588	up	--	--	--	--	--	1.30804	0.000297858	7.17252	2.84248	up	--
mws0180	C7H6O4	2,5-Dihydroxybenzoic acid; Gentisic Acid*	Phenolic acids	Phenolic acids	490-79-9	569797	715010	599666	567848	481883	496922	601754	603050	609255	1.47579e+06	1.40767e+06	1.31699e+06	769671	722880	802859	684257	781074	737210	--	--	--	--	--	--	--	--	--	--	1.32988	0.000270514	2.22898	1.15638	up	--	--	--	--	--	--	--	--	--	--	--
MWSmce501	C8H8O4	Protocatechuic Acid Methyl Ester	Phenolic acids	Phenolic acids	2150-43-8	9	9	9	9	9	9	9	9	9	25616.3	28673.7	18756.5	9	9	9	33541.4	29934.6	33760	--	--	--	--	--	--	--	--	--	--	1.35259	0.0142038	2705.43	11.4016	up	--	--	--	--	--	--	--	--	--	--	--
pme3034	C5H8O4	Ethylmalonic acid	Organic acids	Organic acids	601-75-2	47490.6	38833.6	65493.7	63820.8	52175.6	66002.8	64473.7	120855	54548.8	68185.6	60676.2	76123.4	126483	112964	115863	123726	137623	140265	--	--	--	--	--	--	--	--	--	--	--	--	--	--	--	--	--	--	--	--	1.23444	0.00453011	2.34037	1.22674	up	--
mws0154	C7H10O5	Shikimic acid	Organic acids	Organic acids	138-59-0	181181	133913	116410	129904	112126	133947	136037	126298	74390	30692.3	52498.3	39110.4	84830.5	53059.6	63032	70694.7	76501.8	67096.7	--	--	--	--	--	--	--	--	--	--	1.28886	0.0243765	0.28343	-1.81894	down	--	--	--	--	--	1.17575	0.039709	0.465632	-1.10274	down	--
Lmjp007790	C18H16O6	5-Hydroxy-3,7,4'-trimethoxyflavone	Flavonoids	Flavones	-	23973.5	23135.3	26423.2	547452	599658	543280	18735.6	17610.9	21210.3	21757	26989.2	12181.5	8119.28	9668.67	8842.85	92490.3	82290	82785.7	1.32706	0.00449912	0.462687	-1.11189	down	1.55769	0.00107122	0.0340494	-4.87623	down	--	--	--	--	--	--	--	--	--	--	1.29978	0.00105079	0.362166	-1.46528	down	1.52086
pmb0500	C23H26N2O5	N-p-Coumaroyl-N'-feruloylputrescine	Alkaloids	Phenolamine	380302-96-5	736774	696141	731047	736099	714801	638430	650461	633764	693841	4.17422e+06	4.68493e+06	4.18263e+06	5.90714e+06	5.69173e+06	5.84666e+06	2.70417e+06	2.6941e+06	2.39585e+06	1.35111	5.38741e-05	8.81949	3.14069	up	--	--	--	--	--	1.35177	0.00205837	6.02681	2.59139	up	--	--	--	--	--	1.30995	9.26542e-05	8.06185	3.01111	up	--
pmb2221	C18H39NO3	4-Hydroxysphinganine	Lipids	Sphingolipids	554-62-1	3.64814e+06	3.96513e+06	3.6339e+06	3.59439e+06	3.75573e+06	3.9317e+06	3.26148e+06	3.11183e+06	3.07837e+06	6.27599e+06	6.98031e+06	6.97854e+06	6.65326e+06	7.22414e+06	6.50078e+06	5.46013e+06	5.06201e+06	4.77451e+06	1.3453	0.00224693	2.15604	1.10838	up	--	--	--	--	--	--	--	--	--	--	--	--	--	--	--	--	--	--	--	--	--
mws0248	C9H12N2O6	Uridine	Nucleotides and derivatives	Nucleotides and derivatives	58-96-8	854811	889181	823599	1.62779e+06	1.30263e+06	1.51461e+06	1.05861e+06	1.2824e+06	1.20486e+06	2.86801e+06	2.18305e+06	2.79287e+06	3.32713e+06	3.64441e+06	3.76151e+06	3.52302e+06	3.85899e+06	3.38308e+06	1.3418	0.000525219	3.02692	1.59785	up	--	--	--	--	--	1.33619	0.0143287	3.05497	1.61116	up	--	--	--	--	--	1.30784	0.00189032	4.1802	2.06357	up	--
MWS0631	C3H7NO5S2	S-Sulfo-L-Cysteine	Amino acids and derivatives	Amino acids and derivatives	1637-71-4	9277.6	10915.1	10888.2	28790	32357.7	34508.4	18623.3	19055.2	15758.6	45850.1	55174.3	56717.9	79018.3	110203	58799.3	77053.9	75584.2	85679.5	1.30991	0.0486262	4.64137	2.21455	up	--	--	--	--	--	1.34586	0.00543886	5.07523	2.34347	up	--	--	--	--	--	1.28827	0.0400304	7.97986	2.99636	up	1.50819
Zmdn001564	C14H18N2O5	γ-Glutamylphenylalanine	Amino acids and derivatives	Amino acids and derivatives	7432-24-8	161871	142475	140582	187014	177875	196461	190073	182761	163705	305837	281070	288432	456125	493902	508292	687007	759298	788066	1.34311	0.000431667	2.71802	1.44255	up	--	--	--	--	--	--	--	--	--	--	--	--	--	--	--	1.30429	0.000482982	3.27765	1.71266	up	--
pmb0501	C5H14N4	Agmatine	Alkaloids	Alkaloids	306-60-5	153692	163403	167012	159470	195022	268676	166527	189255	166706	309156	306256	305441	430791	427155	440660	407040	390349	354426	1.34552	6.89444e-05	2.48542	1.31349	up	--	--	--	--	--	--	--	--	--	--	--	--	--	--	--	1.30857	1.13706e-06	2.68248	1.42357	up	--
pmb3374	C14H18N4O3	N-p-Coumaroyl hydroxydehydroagmatine	Alkaloids	Phenolamine	-	572296	602984	547050	566131	638596	563640	534246	519161	578372	1.13638e+06	987662	1.22637e+06	1.16364e+06	1.06102e+06	1.13695e+06	713729	762869	661907	1.34246	0.000348416	2.06009	1.04271	up	--	--	--	--	--	--	--	--	--	--	--	--	--	--	--	--	--	--	--	--	--
Lmyp003348	C28H24O15	Kaempferol-3-O-(6''-galloyl)galactoside*	Flavonoids	Flavonols	-	7775.2	4123.61	2339.34	1777.32	3619.25	2879.08	9	9	9	10429.1	6151.37	6351.64	7627.02	9450.06	4956.3	8228.54	9313.07	9346.92	1.34939	0.0302179	816.051	9.67252	up	1.55454	0.0358534	0.00326259	-8.25977	down	--	--	--	--	--	1.53164	0.0976332	0.00189631	-9.04259	down	--	--	--	--	--	--
pmc0281	C15H21N5O8	Ribosyladenosine	Nucleotides and derivatives	Nucleotides and derivatives	-	236990	219874	223891	273881	217759	253374	152227	152491	156403	634711	553282	576858	712599	669389	825087	657268	603859	571109	1.34722	0.00626312	4.78632	2.25892	up	--	--	--	--	--	1.34688	0.00322796	2.59249	1.37434	up	--	--	--	--	--	1.30206	0.00762965	3.2421	1.69693	up	--
Hmtn001288	C9H10O4	Methyl 2,4-dihydroxyphenylacetate	Phenolic acids	Phenolic acids	67828-42-6	62731.3	49240.5	58722.2	68879.9	70132.6	77845.6	102986	81390.3	90261.4	116267	122110	123138	176537	176208	201858	114137	125692	131857	1.31627	0.00131257	2.0194	1.01393	up	--	--	--	--	--	1.32749	0.000710191	2.11791	1.08264	up	--	--	--	--	--	1.29675	0.00111783	3.24911	1.70004	up	--
MWSmce333	C10H13N5O5	Crotonoside; 2-Hydroxyadenosine	Nucleotides and derivatives	Nucleotides and derivatives	1818-71-9	347662	327026	319104	390619	327040	349519	286969	316156	299943	725643	651841	662509	975478	1.01055e+06	904237	1.06417e+06	927200	957085	1.34796	0.00121477	3.20049	1.67829	up	--	--	--	--	--	1.34421	0.00174695	2.05274	1.03755	up	--	--	--	--	--	1.30596	0.00133888	2.90831	1.54018	up	--
MWS0687	C7H8N2O2	1-Methyl-6-Oxo-1,6-Dihydropyridine-3-Carboxamide	Alkaloids	Pyridine alkaloids	701-44-0	9	9	9	31678.8	41902.6	26195.8	34703.6	13663.6	14327.6	48356.1	56662.8	47377.2	60810.6	32591.5	54411.3	51587.1	50063.4	44759.2	1.06535	0.0637837	2.35766	1.23736	up	--	--	--	--	--	1.35319	0.00334678	5644.3	12.4626	up	1.53633	0.0941039	2322.03	11.1812	up	1.30896	0.0287755	5474.57	12.4185	up	1.52079
pmb2786	C18H30O3	9-Hydroxy-10,12,15-octadecatrienoic acid	Lipids	Free fatty acids	89886-42-0	286401	273466	258934	302976	284338	264625	280752	280899	321565	990960	775046	785139	1.35111e+06	1.27763e+06	1.34568e+06	1.07781e+06	1.13036e+06	1.24408e+06	1.34886	2.43312e-05	4.49994	2.16991	up	--	--	--	--	--	1.33832	0.0136471	3.11571	1.63956	up	--	--	--	--	--	1.30887	0.000146247	4.85395	2.27916	up	--
MWS5206	C9H10O4	4-Hydroxyphenyllactic Acid	Phenolic acids	Phenolic acids	306-23-0	36278	36484.6	42380.8	57068.3	40572	40920.1	67019.3	62208.2	61151.3	77154	82616.4	84538.2	124503	107987	147126	86400.9	85025.3	97153.3	--	--	--	--	--	--	--	--	--	--	1.33745	0.00014262	2.12178	1.08527	up	--	--	--	--	--	1.29155	0.0140068	3.29689	1.72111	up	--
MWS0205	C4H6N4O3	Allantoin	Organic acids	Organic acids	97-59-6	196516	176105	172462	404359	369481	387508	350027	337081	372230	819682	831842	847390	922493	928710	989691	832162	936947	958440	1.34786	0.00018981	2.68176	1.42318	up	--	--	--	--	--	1.35134	5.0994e-07	4.58447	2.19675	up	--	--	--	--	--	1.30801	0.000229621	5.21186	2.3818	up	1.5095
pme0066	C3H7N3O2	Guanidinoacetate	Alkaloids	Alkaloids	352-97-6	62479.7	34097.7	49132.9	21686.2	54858.3	62644.1	68157.7	60147.8	44071.5	63134.6	73216.4	19334.1	9	9	9	62421.3	57048.3	53896.7	1.35102	0.0148577	0.000156633	-12.6403	down	--	--	--	--	--	--	--	--	--	--	--	--	--	--	--	1.3092	0.0273365	0.000185299	-12.3979	down	--
MWS4295	C18H36O3	DL-2-hydroxystearic acid*	Lipids	Free fatty acids	629-22-1	6.29654e+06	7.05144e+06	7.32874e+06	7.06692e+06	6.78657e+06	6.6619e+06	8.04738e+06	7.77314e+06	8.22015e+06	1.43638e+07	1.53431e+07	1.48088e+07	1.27387e+07	1.25643e+07	1.37397e+07	1.33826e+07	1.52561e+07	1.5307e+07	--	--	--	--	--	--	--	--	--	--	1.34219	4.79146e-05	2.15294	1.10631	up	--	--	--	--	--	--	--	--	--	--	--
NK10256198	C15H10O6	3,5,7,2'-Tetrahydroxyflavone; Datiscetin	Flavonoids	Flavones	480-15-9	13711	21405.6	23210.9	20026.2	10192.4	18919.7	14280.9	16704.3	12304	30847.5	44000.7	30451.1	20913.4	29600.2	25780.6	19409.6	16694.1	18254.7	--	--	--	--	--	--	--	--	--	--	--	--	--	--	--	--	--	--	--	--	--	--	--	--	--	--
MWS5209	C5H11NO2	N-Methyl-α-aminoisobutyric acid	Amino acids and derivatives	Amino acids and derivatives	2566-34-9	9.58165e+06	1.0032e+07	9.94425e+06	5.76135e+06	5.62148e+06	6.30671e+06	7.74878e+06	8.81723e+06	8.49635e+06	3.68964e+06	4.73678e+06	3.96814e+06	3.70661e+06	3.84336e+06	3.73364e+06	4.05406e+06	3.78154e+06	4.3936e+06	1.34461	0.00416992	0.450221	-1.15129	down	--	--	--	--	--	1.33365	0.000761013	0.419331	-1.25384	down	--	--	--	--	--	1.30924	0.000184477	0.381745	-1.38932	down	--
mws2125	C3H5O6P	Phosphoenolpyruvate	Organic acids	Organic acids	138-08-9	3.32156e+06	3.25988e+06	3.61758e+06	2.22949e+06	2.2352e+06	2.11322e+06	2.51667e+06	2.74712e+06	2.41209e+06	1.90148e+06	1.92794e+06	2.33646e+06	1.56411e+06	1.41638e+06	1.61953e+06	1.33044e+06	1.53522e+06	1.5006e+06	--	--	--	--	--	--	--	--	--	--	--	--	--	--	--	--	--	--	--	--	1.29907	0.00055193	0.451026	-1.14872	down	--
MWSmce709	C9H7N	Isoquinoline	Alkaloids	Isoquinoline alkaloids	119-65-3	858872	1.05683e+06	1.0699e+06	1.12745e+06	1.09932e+06	1.0869e+06	1.33536e+06	1.35322e+06	1.28694e+06	1.82202e+06	1.68095e+06	1.73821e+06	1.9482e+06	1.85001e+06	2.27905e+06	1.57824e+06	1.64139e+06	1.82515e+06	--	--	--	--	--	--	--	--	--	--	--	--	--	--	--	--	--	--	--	--	1.26701	0.0057411	2.03552	1.0254	up	--
Zmyn000453	C6H8O7	Isocitric Acid*	Organic acids	Organic acids	320-77-4	7.32982e+06	7.49662e+06	6.99269e+06	8.3151e+06	8.36167e+06	7.54219e+06	8980246	9.78882e+06	9.50524e+06	1.26133e+07	1.23892e+07	1.19112e+07	1.80711e+07	1.7475e+07	1.81859e+07	1.46672e+07	1.64881e+07	1.70183e+07	--	--	--	--	--	--	--	--	--	--	--	--	--	--	--	--	--	--	--	--	1.30831	8.66595e-06	2.46261	1.30019	up	--
pmb1562	C21H34O4	1-Stearidonoyl-Glycerol	Lipids	Glycerol ester	-	44145.6	45074.6	50966.1	97767.4	18718.9	105693	64537	9	22000.1	332568	285161	93473.7	400954	366261	405879	660328	575984	583657	--	--	--	--	--	--	--	--	--	--	1.19021	0.121096	5.07327	2.34292	up	--	--	--	--	--	1.30865	0.00098878	8.36812	3.0649	up	--
MWS1839	C9H10O3	Ethylparaben	Phenolic acids	Phenolic acids	120-47-8	9	9	9	20852.9	8671.87	15845.7	9	9	9	23554.5	22074.6	21127	24216.8	15708.4	17476.9	27783.4	31698.6	27811.1	1.35082	0.0178791	2126.01	11.0539	up	1.55491	0.0505821	0.0005951	-10.7146	down	1.35327	0.00100696	2472.45	11.2717	up	--	--	--	--	--	1.30947	0.0178791	2126.01	11.0539	up	1.51796
Jmbn003202	C10H20O6	Butyl Beta-D-Fructopyranoside	Others	Saccharides	67884-27-9	107227	92750.6	103879	81923	22436.3	101338	84775.2	89259.4	92197.9	107492	85847.8	89215.9	9	9	9	83189.6	87570.2	96773.8	1.35152	0.000591028	0.000101415	-13.2674	down	--	--	--	--	--	--	--	--	--	--	--	--	--	--	--	1.31017	0.00186132	8.88578e-05	-13.4581	down	--
Lmtn004049	C15H20O4	Abscisic acid	Organic acids	Organic acids	21293-29-8	16810.5	13166.5	18940.5	55680.7	53451.9	60071.9	54973.7	61016.3	47478	143251	139947	133680	325529	321301	297375	125742	140660	146520	1.34623	0.000193238	5.77608	2.53009	up	--	--	--	--	--	1.34621	1.98768e-05	8.52205	3.0912	up	1.50729	0.0042962	3.34171	1.74059	up	1.30663	0.000587723	19.302	4.27068	up	1.49777
Lmyp001801	C8H7NO4	2,7-Dihydroxy-1,4-benzoxazin-3(4H)-one (DHBOA)	Alkaloids	Alkaloids	69804-59-7	36064.7	40105.4	25451	35618.9	32730.9	52582.6	23784.8	27677.9	175856	76777.6	104212	95416.3	128594	307021	51934.5	64070	54833.9	58530	--	--	--	--	--	--	--	--	--	--	1.28733	0.00736721	2.71997	1.44359	up	--	--	--	--	--	1.0253	0.230487	4.79772	2.26235	up	--
MWSmce339	C10H10O3	2-Methoxycinnamic acid	Phenolic acids	Phenolic acids	6099-03-2	34183.1	32737.6	34688.1	43094.6	43957.6	59425	60247.9	90742.7	80092.7	71994.9	47177.3	54942.2	100806	59785.2	68932.8	52019.7	59479.9	60107.6	--	--	--	--	--	--	--	--	--	--	--	--	--	--	--	1.47549	0.03978	2.27424	1.18539	up	1.21786	0.0751981	2.2589	1.17562	up	--
mws1060	C10H12N4O5	9-(Arabinosyl)hypoxanthine	Nucleotides and derivatives	Nucleotides and derivatives	7013-16-3	1.42417e+06	1.42931e+06	1.43382e+06	3.41949e+06	2.98121e+06	3.41818e+06	1.70154e+06	1.82189e+06	1.63711e+06	3.12766e+06	2.84533e+06	3.0984e+06	2.97359e+06	3.11161e+06	3.29936e+06	4.73695e+06	5.34709e+06	5.5214e+06	--	--	--	--	--	--	--	--	--	--	1.349	0.00312031	2.11588	1.08125	up	--	--	--	--	--	1.30645	0.00305176	2.18892	1.13022	up	1.51256
pmb2795	C10H10O3	4-Methoxycinnamic acid	Phenolic acids	Phenolic acids	830-09-1	4.71265e+06	4.58472e+06	5.57065e+06	7.92148e+06	7.49785e+06	9.35941e+06	9.51295e+06	1.47726e+07	1.39094e+07	1.30401e+07	7.12089e+06	9.20865e+06	1.54587e+07	1.01637e+07	1.26608e+07	8.15862e+06	9.10974e+06	9.54528e+06	--	--	--	--	--	--	--	--	--	--	--	--	--	--	--	1.46675	0.0371589	2.56893	1.36117	up	1.25898	0.0320532	2.57487	1.3645	up	--
MWS2984	C4H4N6O	8-Azaguanine	Nucleotides and derivatives	Nucleotides and derivatives	134-58-7	127491	132313	101248	193930	174412	174545	133861	125508	160046	221589	282306	235213	448224	374768	472254	461560	400885	405993	1.33061	0.00522394	3.08822	1.62677	up	--	--	--	--	--	1.29333	0.00878642	2.0471	1.03358	up	--	--	--	--	--	1.29136	0.00485648	3.58743	1.84295	up	--
Zmjp000966	C10H13N5O4	Vidarabine*	Nucleotides and derivatives	Nucleotides and derivatives	5536-17-4	541799	465868	488173	934865	914506	840406	780927	664355	722579	1.94683e+06	1.74246e+06	1.84561e+06	2.69136e+06	2.52714e+06	2.604e+06	2.57818e+06	2.26422e+06	2.23305e+06	1.34736	1.40682e-05	3.6084	1.85136	up	--	--	--	--	--	1.34855	0.000580446	3.70019	1.8876	up	--	--	--	--	--	1.30785	5.04671e-05	5.2295	2.38667	up	--
MWSmce460	C5H9NO	2-Piperidone	Alkaloids	Piperidine alkaloids	675-20-7	24894.7	36594.2	23864.4	19566.5	38966.7	28372.6	88382.4	79660.5	74992.9	45297.1	35460.8	29077.4	178904	178821	150387	93114.4	81201.1	81016	1.32409	0.00512841	2.09069	1.06398	up	1.45477	0.00247897	2.79655	1.48365	up	--	--	--	--	--	1.48736	0.000754822	2.84741	1.50965	up	1.29283	0.00140191	5.95304	2.57363	up	--
mws0255	C4H5N3O	Cytosine	Nucleotides and derivatives	Nucleotides and derivatives	71-30-7	131725	170076	138347	176459	144384	139370	132813	133103	154562	326925	300433	314478	468500	415343	462994	491039	460297	541861	1.34388	0.000813039	3.2031	1.67947	up	--	--	--	--	--	1.32371	0.000669852	2.13981	1.09749	up	--	--	--	--	--	1.29499	0.000250006	3.05996	1.61351	up	--
Lmnp002919	C28H32O15	Cirsimaritin-8-C-[Xylosyl-(1-2)]-glucoside	Flavonoids	Flavones	-	52070.6	35455.7	35610.9	29705.3	35310.6	82616.2	57782.2	74465.3	31326.7	129350	104001	109048	143076	142539	121619	148932	175355	158846	1.18841	0.00967338	2.4896	1.31591	up	--	--	--	--	--	1.30408	0.00230637	2.78063	1.47541	up	--	--	--	--	--	1.2764	0.000609254	3.30716	1.72559	up	--
mws1200	C10H10O3	Trans-4-Hydroxycinnamic Acid Methyl Ester	Phenolic acids	Phenolic acids	19367-38-5	6.9724e+06	6.72212e+06	7.37516e+06	1.10568e+07	1.08482e+07	1.31126e+07	1.38772e+07	2.10118e+07	1.92993e+07	1.86998e+07	1.02854e+07	1.28091e+07	2.39412e+07	1.46083e+07	1.77674e+07	1.16401e+07	1.34593e+07	1.35215e+07	--	--	--	--	--	--	--	--	--	--	--	--	--	--	--	1.4854	0.0350262	2.57186	1.36281	up	1.25403	0.0497126	2.67289	1.4184	up	--
mws1320	C10H11NO	Tryptophol	Alkaloids	Plumerane	526-55-6	5049.4	4518.41	7373.38	2366.04	4160.52	2684.03	18566.7	24374.2	23471.4	6866.41	5274.03	6370.39	26263.7	22637	24073	10191.7	12038.3	11248.8	--	--	--	--	--	1.53117	0.00528058	7.21044	2.85009	up	--	--	--	--	--	1.4965	0.00429693	3.92017	1.97092	up	1.28322	0.000205665	4.30747	2.10684	up	--
Lmhp008688	C25H42NO7P	LysoPE 20:5	Lipids	LPE	-	9	9	9	9	9	9	9	9	9	9	9	9	32628.1	29984.9	23606	432250	366818	414572	1.35119	0.00857559	3193.3	11.6408	up	--	--	--	--	--	--	--	--	--	--	--	--	--	--	--	1.30981	0.00857559	3193.3	11.6408	up	--
Lmqp000329	C8H14N3O7P	5-Aminoimidazole ribonucleotide	Nucleotides and derivatives	Nucleotides and derivatives	25635-88-5	3.03822e+06	2.36762e+06	2.66038e+06	2.17784e+06	2.06249e+06	2.25789e+06	1.93856e+06	2.19162e+06	2.19577e+06	1.25209e+06	1.04776e+06	1.27269e+06	733323	809938	808253	1.03067e+06	1.04546e+06	894572	1.34385	0.00220788	0.371725	-1.42769	down	--	--	--	--	--	1.3177	0.00932392	0.442901	-1.17494	down	--	--	--	--	--	1.29978	0.00930896	0.291526	-1.7783	down	--
pmb0374	C5H5N5	2-Aminopurine	Nucleotides and derivatives	Nucleotides and derivatives	452-06-2	1.0529e+06	1.16318e+06	1.40202e+06	2.0744e+06	1.95475e+06	1.99358e+06	1.95673e+06	1.63736e+06	1.68882e+06	4.25593e+06	3.83077e+06	4.02404e+06	6.11344e+06	5.91405e+06	5.60196e+06	5.63006e+06	4.86762e+06	4.89871e+06	1.34464	6.28661e-05	3.33707	1.73858	up	--	--	--	--	--	1.33872	7.49173e-05	3.34727	1.74298	up	--	--	--	--	--	1.3027	3.54873e-05	4.87257	2.28468	up	--
pmn001581	C16H12O7	Sexangularetin	Flavonoids	Flavonols	571-74-4	9	9	9	28376.1	31525.5	34152.7	37293.2	41006.2	45893.6	18536.2	25305.3	18381.4	19973.3	35850.8	29035.8	18766.3	22139.8	21222.2	--	--	--	--	--	--	--	--	--	--	1.3528	0.0119062	2304.55	11.1703	up	1.54117	0.00360108	4599.74	12.1673	up	1.30901	0.0254428	3142.96	11.6179	up	1.52154
pme3882	C9H12N2O5	2'-Deoxyuridine	Nucleotides and derivatives	Nucleotides and derivatives	951-78-0	13310.3	12485.8	12955.5	19100.4	14736.6	11570.4	9	9	9	17383.1	15721.3	19649.2	14986.7	17343	17849.7	30658.4	36192.3	32673.6	1.35139	0.00277254	1858.5	10.8599	up	1.55759	0.0201948	0.000594617	-10.7158	down	--	--	--	--	--	1.54128	0.00034197	0.000696745	-10.4871	down	--	--	--	--	--	--
Zmjn001030	C10H14N5O7P	Adenosine 2'-Phosphate	Nucleotides and derivatives	Nucleotides and derivatives	130-49-4	355755	340468	350076	571763	496652	485676	269781	290353	291800	527797	483895	493397	677206	638765	669257	716274	733322	837048	1.34813	5.16134e-05	2.33026	1.22049	up	--	--	--	--	--	--	--	--	--	--	--	--	--	--	--	--	--	--	--	--	--
pme1987	C3H7NO2	L-Alanine	Amino acids and derivatives	Amino acids and derivatives	56-41-7	6779.27	12679.2	14819.6	3266.2	5527.13	6920.83	8876.23	8134.41	7387.01	6028.85	5321.01	5206.56	6625.4	3313.58	5096.51	4508.12	4071.83	3806.85	--	--	--	--	--	--	--	--	--	--	1.09937	0.131743	0.483004	-1.04989	down	--	--	--	--	--	1.03488	0.101716	0.438633	-1.18891	down	1.16264
pmb0764	C6H9NOS	4-Methyl-5-thiazoleethanol	Others	Others	137-00-8	19122.2	9854.88	14597.3	17157	18605.7	16405.5	19660.1	14512.5	13866.3	29723.4	28829.1	28621.8	35989.7	23698.3	27434.9	31694.5	33392.5	37412.1	--	--	--	--	--	--	--	--	--	--	1.19577	0.0305774	2.00059	1.00042	up	--	--	--	--	--	--	--	--	--	--	--
Lmbn005662	C18H32O3	9(10)-EpOME;(9R,10S)-(12Z)-9,10-Epoxyoctadecenoic acid	Lipids	Free fatty acids	16833-56-0	3.3623e+06	3.66211e+06	3.46023e+06	4.86857e+06	4.25409e+06	4.27078e+06	3.84558e+06	4.04233e+06	3.9175e+06	1.78077e+06	1.75549e+06	1.66494e+06	1.66717e+06	1.71857e+06	1.97916e+06	2.36328e+06	2.81014e+06	2.58933e+06	1.33884	0.000185601	0.454444	-1.13783	down	--	--	--	--	--	1.34753	0.000750409	0.496078	-1.01136	down	--	--	--	--	--	--	--	--	--	--	--
mws0668	C10H12N4O6	Xanthosine	Nucleotides and derivatives	Nucleotides and derivatives	146-80-5	2.94576e+06	3.00301e+06	2.87119e+06	4.13906e+06	4.02812e+06	3.74876e+06	3.26958e+06	3.35166e+06	3.48411e+06	9.18101e+06	7.72752e+06	8.08102e+06	1.51177e+07	1.20615e+07	1.50617e+07	1.09173e+07	1.2692e+07	1.27684e+07	1.34388	0.00856994	4.18005	2.06352	up	--	--	--	--	--	1.34632	0.00621603	2.8333	1.50248	up	--	--	--	--	--	1.30419	0.00804243	4.78924	2.2598	up	--
mws0574	C4H8O3	2-Hydroxyisobutyric acid	Organic acids	Organic acids	594-61-6	16727.2	18082.6	14228.3	18052	17431.5	18275.3	17350.8	17258.2	12512.2	36615.2	32419.6	32925.4	38047.8	48846.7	42110.7	54049.5	63897	61793	1.30848	0.00468872	2.73773	1.45298	up	--	--	--	--	--	1.32258	0.000600427	2.0792	1.05603	up	--	--	--	--	--	1.28193	0.00767387	2.63071	1.39545	up	--
pmb0494	C15H22N2O4	Sinapoylputrescine	Alkaloids	Phenolamine	70185-57-8	377048	308583	380353	357245	360093	342331	284467	322772	351351	150722	173525	173946	145826	140699	142670	187398	203651	171000	1.33507	0.0114757	0.447736	-1.15928	down	--	--	--	--	--	1.32225	0.00928234	0.467355	-1.09741	down	--	--	--	--	--	1.29527	0.0116737	0.402628	-1.31248	down	--
Lmsp009013	C17H16O6	4',6-Dihydroxy-5,7-dimethoxyflavanone	Flavonoids	Flavanones	6951-57-1	87220.7	29295.5	29711.4	92357.9	33738.5	103555	28601.5	73415.7	27385.8	26205.3	23299.2	25090.1	23593.2	41937.1	72649.9	19044	20538	22648.9	--	--	--	--	--	--	--	--	--	--	--	--	--	--	--	--	--	--	--	--	--	--	--	--	--	--
Hmhp001812	C11H15N5O4	2'-O-Methyladenosine	Nucleotides and derivatives	Nucleotides and derivatives	2140-79-6	239385	237380	221649	254177	239332	210238	236720	225239	275021	926196	812248	782254	1.13671e+06	1.02519e+06	1.02485e+06	1.36921e+06	1.14874e+06	1.28249e+06	1.34574	0.00056733	4.32406	2.11239	up	--	--	--	--	--	1.34809	0.00461994	3.60918	1.85167	up	--	--	--	--	--	1.30808	0.00164786	4.56284	2.18993	up	--
Lmbn001718	C6H10O3	3-Methyl-2-oxopentanoic acid	Organic acids	Organic acids	24809-08-3	9	9	9	17860.4	23164.6	14285.7	11213.9	12158.1	16027.6	25260.7	20166	33475.1	52329.2	32241	24531.2	72374	60812.6	65057.3	1.20851	0.102858	2.7691	1.46942	up	--	--	--	--	--	1.35244	0.0210607	2922.29	11.5129	up	1.54067	0.012358	1459.24	10.511	up	1.3083	0.0482081	4040.8	11.9804	up	1.5206
pme2122	C5H9N3	Histamine	Alkaloids	Alkaloids	51-45-6	14144.6	33342.9	23481.5	12129	10132.8	12571.3	20067.8	20754.5	13637.7	22882.1	26668.8	13717.9	18026.2	19603.6	37880.5	23346.1	20314.9	19909	--	--	--	--	--	--	--	--	--	--	--	--	--	--	--	--	--	--	--	--	--	--	--	--	--	1.19654
pme0257	C4H4N2O2	Uracil	Nucleotides and derivatives	Nucleotides and derivatives	66-22-8	436162	438549	461142	510577	511147	542374	513668	550267	586582	642393	651619	656525	1.03825e+06	1.06117e+06	1.11052e+06	921396	991251	826788	--	--	--	--	--	--	--	--	--	--	--	--	--	--	--	--	--	--	--	--	1.30802	0.000323214	2.40291	1.26478	up	--
pme0120	C5H11NO2	5-Aminovaleric acid	Organic acids	Organic acids	660-88-8	6072.77	6955.51	8051.88	7250.14	9	5969.38	9	9	9	13184.6	19090.5	14169	14589.5	10796.1	15372.3	12519.2	14206.1	11968.3	1.35095	0.0106603	1509.55	10.5599	up	1.10189	0.187319	0.00204105	-8.93648	down	1.27443	0.0341013	2.20321	1.13961	up	1.54082	0.00658786	0.00128083	-9.60871	down	--	--	--	--	--	--
pmb2228	C27H56NO7P	LysoPC 19:0	Lipids	LPC	108273-88-7	27546.7	26438.4	22215.6	9	9	9	9	9	9	27003.2	27670.7	32857.7	21940	34613.1	24195.4	37250	33178.8	31224.1	1.3507	0.0204008	2990.69	11.5463	up	--	--	--	--	--	--	--	--	--	--	1.5411	0.0040665	0.000354327	-11.4626	down	--	--	--	--	--	1.52146
Lmlp003024	C20H30O7N4	N'-p-Coumaroylagmatine-glucoside	Alkaloids	Phenolamine	-	50387.9	77712.3	40998.3	40366.3	26174.4	71927.4	9	9	9	54899.7	45095.8	47707.7	54801	52037.2	51787.9	56800	47345.1	52998.5	1.35155	0.000333373	5875.04	12.5204	up	1.55502	0.0761716	0.000194991	-12.3243	down	--	--	--	--	--	1.53986	0.036123	0.00015967	-12.6126	down	--	--	--	--	--	--
mws0281	C6H8O7	Citric Acid*	Organic acids	Organic acids	77-92-9	1.23882e+06	1.33135e+06	1.22988e+06	1.30676e+06	1.34525e+06	1.63711e+06	1.43565e+06	1.64851e+06	1.83483e+06	2.25106e+06	1.87181e+06	2.0222e+06	2.7604e+06	3.04747e+06	3.1897e+06	2.16787e+06	2508329	2.5821e+06	--	--	--	--	--	--	--	--	--	--	--	--	--	--	--	--	--	--	--	--	1.30168	0.00340401	2.36776	1.24352	up	--
Zmyn005384	C18H36O3	2R-Hydroxyoctadecanoic Acid*	Lipids	Free fatty acids	26633-48-7	6.3403e+06	6.89784e+06	6.75639e+06	6.8208e+06	6.75333e+06	6.70164e+06	7.85612e+06	7.72387e+06	7.82974e+06	1.4195e+07	1.48918e+07	1.51308e+07	1.19765e+07	1.2747e+07	1.37992e+07	1.24011e+07	1.4185e+07	1.48535e+07	--	--	--	--	--	--	--	--	--	--	1.34905	8.00649e-05	2.21148	1.14501	up	--	--	--	--	--	--	--	--	--	--	--
mws0102	C9H7NO2	Indole-5-carboxylic acid*	Alkaloids	Plumerane	1670-81-1	104679	112610	89241.4	141327	108687	127931	220132	228342	260055	223042	222379	242016	496832	403890	457505	779627	938426	854385	--	--	--	--	--	--	--	--	--	--	1.33178	0.000178839	2.24264	1.1652	up	1.5106	0.00194922	2.31145	1.2088	up	1.30034	0.00385865	4.43098	2.14762	up	--
pme1187	C10H14N2O6	5-Methyluridine	Nucleotides and derivatives	Nucleotides and derivatives	1463-10-1	9	21665.9	9286.17	40212.5	7911.05	7738.47	9	9	9	18339.5	15052.4	13314.9	26584.2	25255.9	22557.8	23177.2	21463.8	25785.3	1.35146	0.00227539	2755.48	11.4281	up	1.54171	0.226861	0.000483334	-11.0147	down	--	--	--	--	--	1.08681	0.241954	0.000872062	-10.1633	down	--	--	--	--	--	--
Lmmn003323	C16H32O3	2-Hydroxyhexadecanoic acid	Organic acids	Organic acids	764-67-0	4.61798e+06	4.69785e+06	4.42789e+06	5.54779e+06	5.08925e+06	5.46896e+06	7.05888e+06	7.05284e+06	7.20284e+06	1.36889e+07	1.25521e+07	1.31631e+07	9.88253e+06	9.62182e+06	1.10574e+07	1.01994e+07	1.20072e+07	1.20818e+07	--	--	--	--	--	--	--	--	--	--	1.35113	0.000853582	2.86706	1.51957	up	--	--	--	--	--	1.30163	0.00496965	2.22369	1.15296	up	--
Hmbn002645	C8H8O3	3,4-Dihydroxyacetophenone	Phenolic acids	Phenolic acids	1197-09-7	9	9	9	9	9	9	9	9	9	5180.93	4206.7	9932.4	9	9	9	7029.02	6281.35	7598.62	--	--	--	--	--	--	--	--	--	--	1.34913	0.0680134	715.556	9.48292	up	--	--	--	--	--	--	--	--	--	--	--
pmb0235	C19H14O5	O-Feruloyl coumarin	Lignans and Coumarins	Coumarins	-	380117	325113	284068	296068	311133	274504	275094	286669	248254	733553	649460	598211	557212	533658	537118	403451	366607	333720	1.34051	0.000112815	2.00982	1.00707	up	--	--	--	--	--	1.29822	0.00348024	2.00266	1.00191	up	--	--	--	--	--	--	--	--	--	--	--
Lmhn001386	C12H12O9	Vnilloyltartaric acid	Phenolic acids	Phenolic acids	-	27692.8	47051.4	43338.4	54994.7	71011.1	61566.4	53094.5	56595.8	56094.1	98090.1	92130.8	101286	150295	153135	190155	129558	156887	146798	1.33774	0.0130438	2.97728	1.57399	up	--	--	--	--	--	1.27354	0.00400493	2.46867	1.30373	up	--	--	--	--	--	1.27208	0.0038759	4.18	2.0635	up	--
Lmbn005443	C18H30O3	13-KODE; (9Z,11E)-13-Oxooctadeca-9,11-dienoic acid	Lipids	Free fatty acids	54739-30-9	263087	272564	268161	312961	295905	307434	318626	313962	299196	916241	783902	847598	1.41563e+06	1.24103e+06	1.40505e+06	1.02873e+06	1.15136e+06	1.24758e+06	1.34882	0.00268065	4.35906	2.12402	up	--	--	--	--	--	1.34903	0.00413546	3.16957	1.66429	up	--	--	--	--	--	1.30841	0.00264625	5.05305	2.33715	up	--
mws4173	C11H10O4	5,7-Dimethoxycoumarin (Limettin)(Citropten)	Lignans and Coumarins	Coumarins	487-06-9	9	9	9	53960.7	36579.1	45906.7	9	9	9	59286.5	33714.2	36417.5	46270.6	62650.5	67056.9	35248.8	42571.4	40775	1.35105	0.0114261	6517.7	12.6701	up	1.55822	0.0119785	0.00019788	-12.3031	down	1.35213	0.033595	4793.27	12.2268	up	--	--	--	--	--	1.30979	0.0114261	6517.7	12.6701	up	1.52115
MWSslk120	C11H13NO3	N-Acetyl-DL-phenylalanine	Amino acids and derivatives	Amino acids and derivatives	2901-75-9	9	9	9	43301.1	35105.2	64880.7	87391	68495	80302.2	93521.2	85402.5	97232.5	192188	174039	141319	187976	225455	195228	1.29354	0.0166109	2.1489	1.1036	up	--	--	--	--	--	1.35328	0.00143719	10228	13.3202	up	1.54109	0.00486562	8747.71	13.0947	up	1.30997	0.00765174	18798	14.1983	up	1.52036
Lmpp003465	C21H20O13	Myricetin-3-O-β-D-glucoside	Flavonoids	Flavonols	19833-12-6	29181.3	21741.2	42407.9	9	9	9	20070.3	29619.9	13755	9	9	9	9	9	9	47448.5	40977	39551.8	1.34936	0.0444386	0.000425564	-11.1983	down	1.55623	0.0444386	2349.82	11.1983	up	1.35189	0.0357461	0.000289295	-11.7552	down	--	--	--	--	--	1.30864	0.0357461	0.000289295	-11.7552	down	1.51993
MWSmce431	C11H9NO3	Quininic acid; 6-Methoxyquinoline-4-Carboxylic Acid	Alkaloids	Quinoline alkaloids	86-68-0	9	9	9	12417.2	38482.8	33894.2	41143.4	14846	21499	41880	58788.6	52140.8	65368.3	104884	75370.2	101798	102504	120808	1.18919	0.0222165	3.16979	1.66439	up	--	--	--	--	--	1.35296	0.00919746	5659.61	12.4665	up	1.53678	0.0821224	2869.94	11.4868	up	1.30956	0.0203549	9097.12	13.1512	up	1.51551
MWS20169	C15H10O5	2,5-dihydroxy-1-methoxy-anthraquinone	Quinones	Anthraquinone	-	47362.6	39486.2	46092.8	45986.6	56819.9	71515.1	57453.8	49011.3	50556.2	126198	86479.6	103403	185605	165943	180677	149194	179968	176336	1.34512	0.000511382	3.38951	1.76108	up	--	--	--	--	--	1.30067	0.0292639	2.37759	1.2495	up	--	--	--	--	--	1.30432	0.000501878	4.00345	2.00124	up	--
pme0170	C8H16N4O3	N-Acetyl-L-Arginine	Amino acids and derivatives	Amino acids and derivatives	155-84-0	115274	92002.9	74525.2	99046.1	87889.2	90936.6	83801.5	67110.9	89310	131167	148360	136729	214559	122509	178344	228438	223558	189236	1.20912	0.0679504	2.14556	1.10135	up	--	--	--	--	--	--	--	--	--	--	--	--	--	--	--	--	--	--	--	--	--
Lssp210092	C18H19NO4	N-trans-ferulic tyramine*	Others	Saccharides	-	30288.5	29912.5	26967.7	48953.3	50976.5	34359	47316	52866.1	58178.9	148406	178842	195033	305131	272427	269955	157184	133156	132389	1.34692	0.00130586	5.35178	2.42002	up	--	--	--	--	--	1.34683	0.00846507	5.99162	2.58295	up	--	--	--	--	--	1.30863	0.00184951	9.72269	3.28136	up	--
pmn001421	C16H18O8	3-O-p-Coumaroylquinic acid	Phenolic acids	Phenolic acids	87099-71-6	421876	471878	538206	523464	489753	416087	544391	496039	478340	245600	179893	288421	331479	289551	344337	273358	303129	334147	--	--	--	--	--	--	--	--	--	--	1.23956	0.00666196	0.498558	-1.00417	down	--	--	--	--	--	--	--	--	--	--	--
pmc0066	C10H13N4O7P	2'-Deoxyinosine-5'-monophosphate	Nucleotides and derivatives	Nucleotides and derivatives	3393-18-8	1.73699e+07	1.79851e+07	1.72647e+07	2.04071e+06	1.95552e+06	2.22177e+06	3.078e+06	2.63101e+06	2.80542e+06	285026	402938	395894	149083	149595	130601	351109	338997	289299	1.35036	0.00227588	0.0504178	-4.30992	down	--	--	--	--	--	1.35101	0.000115427	0.0205979	-5.60136	down	1.53931	6.40929e-06	0.161811	-2.62762	down	1.31001	0.000164973	0.00815814	-6.93754	down	1.52058
MWSslk140	C7H13NO3S	N-Acetyl-L-Methionine	Amino acids and derivatives	Amino acids and derivatives	65-82-7	9	9	9	12412.3	3389.64	9	9	9	9	9	9	9	8742.78	3016.93	9	11827.3	13702.6	11349	--	--	--	--	--	1.09451	0.291146	0.00170768	-9.19375	down	--	--	--	--	--	--	--	--	--	--	--	--	--	--	--	1.06766
pme1651	C10H9NO2	Indole-3-acetic acid (IAA)	Alkaloids	Plumerane	87-51-4	39064	15828	43508.7	26354.2	48285.5	28384.5	77601.2	86043.3	57879.4	63899.8	63735	45397.4	139943	169080	166599	70150.9	79111.1	64818.6	1.27724	0.00259817	2.14705	1.10235	up	1.35492	0.0233837	2.15021	1.10448	up	--	--	--	--	--	1.22116	0.0266054	2.25124	1.17072	up	1.21956	0.000599697	4.83352	2.27307	up	--
mws0612	C10H12O4	3,4-Dimethoxyphenyl acetic acid	Phenolic acids	Phenolic acids	93-40-3	9	9	9	9	9	9	9	9	9	46339.7	40258	43297.9	46319.5	44816.2	57355.5	42515.7	34861.6	37218	1.35132	0.00632035	5499.67	12.4251	up	--	--	--	--	--	1.35326	0.00164073	4810.95	12.2321	up	--	--	--	--	--	1.31004	0.00632035	5499.67	12.4251	up	--
Zmyn002323	C8H8O3	2-Hydroxyphenylacetic acid	Organic acids	Organic acids	614-75-5	9	9	9	25307.7	26208.7	25347.2	60423.3	58041.5	57600.1	58297.5	32930.1	20992.5	59420.3	48792.7	57534.2	49612.8	56132.1	45880.4	--	--	--	--	--	1.55711	0.000219585	2.29061	1.19573	up	1.34981	0.076685	4156.3	12.0211	up	1.54128	0.000223212	6520.92	12.6709	up	1.31011	0.00349387	6138.79	12.5837	up	1.52166
pmb0197	C11H15N5O5	N7-Methylguanosine	Nucleotides and derivatives	Nucleotides and derivatives	20244-86-4	52331.3	41750.3	51846.4	61391.1	52465.2	54533.2	49026.8	65367.7	49305.9	104084	88293.3	65696.9	113606	108455	102092	108075	126485	104949	--	--	--	--	--	--	--	--	--	--	--	--	--	--	--	--	--	--	--	--	1.28471	0.000245558	2.22132	1.15142	up	--
Jmzn006005	C10H10O3	3,4-Methylenedioxy cinnamyl alcohol	Lignans and Coumarins	Lignans	58095-76-4	1.24586e+07	1.16765e+07	1.42584e+07	1.85164e+07	1.8813e+07	2.3636e+07	2.52603e+07	3.71955e+07	3.48911e+07	3.30579e+07	1.8596e+07	23159702	3.97601e+07	2.57477e+07	3.20395e+07	2.01315e+07	2.35746e+07	2.46141e+07	--	--	--	--	--	--	--	--	--	--	--	--	--	--	--	1.4808	0.0285868	2.53551	1.34227	up	1.25508	0.0358265	2.54073	1.34524	up	--
pmb0502	C16H25N3O2	p-Coumaroylspermidine	Alkaloids	Phenolamine	-	9	9	9	677463	734784	803257	9	9	9	661086	467262	603654	518049	628543	606634	482168	584429	503044	1.35146	0.00332403	64934.3	15.9867	up	1.55871	0.0024155	1.21868e-05	-16.3243	down	1.35309	0.00976741	64148.2	15.9691	up	--	--	--	--	--	1.31014	0.00332403	64934.3	15.9867	up	1.52161
MWS0952	C18H40NO5P	Dihydrosphingosine-1-Phosphate	Lipids	Sphingolipids	19794-97-9	21961.4	21345.8	25035.5	16692.9	17824.9	13837.5	17397.2	16433.8	16848.9	34321.2	44889.4	46495.7	49622.6	66856.1	51793.2	32740.7	40197.9	37914.1	1.33467	0.0183647	3.32029	1.73131	up	--	--	--	--	--	--	--	--	--	--	--	--	--	--	--	1.27545	0.0216223	2.46218	1.29994	up	--
mws0383	C17H32O2	10-Heptadecenoic Acid	Lipids	Free fatty acids	29743-97-3	2.39724e+06	2.65751e+06	3.00013e+06	2.94393e+06	2.716e+06	3.07848e+06	3.2775e+06	3.32228e+06	3.74453e+06	3.56168e+06	3.94657e+06	3.91209e+06	5.76817e+06	5.17025e+06	6.57676e+06	3.84898e+06	4.60955e+06	3.89379e+06	--	--	--	--	--	--	--	--	--	--	--	--	--	--	--	--	--	--	--	--	1.27356	0.00793558	2.17448	1.12067	up	--
Lmqn000213	C24H42O21	Stachyose	Others	Saccharides	470-55-3	9	9	9	6206.33	4748.47	7860.04	4627.28	6018.64	10563.2	11852.9	13723.9	11194.9	13788	17157.2	11597.3	9382.46	9416.71	11214	1.09717	0.0426916	2.00586	1.00422	up	--	--	--	--	--	1.35311	0.00380357	1361.92	10.4114	up	1.53725	0.0588104	785.523	9.61751	up	1.30954	0.0127694	1575.65	10.6217	up	1.5202
mws0724	C10H13N5O6	8-Hydroxyguanosine	Nucleotides and derivatives	Nucleotides and derivatives	3868-31-3	21521.3	13884.8	22843	24168.3	24801.1	35153.5	23012	17826.3	15484.4	43491.7	47329.3	46931.4	68105.9	101755	59169.4	61684.6	74641.2	74306.7	1.29851	0.0436533	4.06639	2.02375	up	--	--	--	--	--	1.27241	0.00452787	2.36488	1.24177	up	--	--	--	--	--	1.24349	0.0428235	3.93191	1.97523	up	--
MWS20182	C10H12O4	Dihydroferulic Acid	Phenolic acids	Phenolic acids	1135-23-5	48613.7	44590.7	51430.8	38230	37234.3	23443.2	41525.3	40186.1	39499.4	303407	259355	266216	307471	311937	357588	275067	338499	298948	1.3499	0.00310223	8.0603	3.01083	up	--	--	--	--	--	1.3496	0.00305186	5.73151	2.51892	up	--	--	--	--	--	1.30745	0.00294206	6.7549	2.75593	up	--
mws0791	C28H34O14	Poncirin (Isosakuranetin-7-O-neohesperidoside)	Flavonoids	Flavanones	14941-08-3	17202.8	29487.4	43839.9	57189.2	48659.4	49052.9	47268.4	55375.8	59693.4	27361.2	20846.5	25045.9	40435.3	11968.4	25016.2	35275.5	43269	41695.2	1.03072	0.0577134	0.476906	-1.06822	down	--	--	--	--	--	--	--	--	--	--	--	--	--	--	--	--	--	--	--	--	--
Lmcp000611	C5H9N3O2	2-Amino-4,5-dihydro-1H-imidazole-4-acetic acid	Alkaloids	Alkaloids	69098-41-5	1.23686e+06	1.20068e+06	1371580	648688	654028	681835	992694	966158	1.02876e+06	1.42887e+06	1.66414e+06	1.39448e+06	883316	678559	768016	1.01247e+06	978536	823137	--	--	--	--	--	--	--	--	--	--	--	--	--	--	--	--	--	--	--	--	--	--	--	--	--	--
MWS20033	C20H30O4	20-Carboxyarachidonic Acid	Lipids	Free fatty acids	79551-84-1	9	9	9	9	9	9	28489.8	28996.2	28709.5	16616.2	19661.7	18507.4	9	9	9	23993.9	29577.3	25644.7	1.35155	2.60533e-05	0.000313242	-11.6404	down	1.55877	2.60533e-05	3192.42	11.6404	up	1.35321	0.00235676	2029.08	10.9866	up	1.5413	2.60533e-05	3192.42	11.6404	up	--	--	--	--	--	--
pmb0751	C16H16O7	Trans-5-O-(p-Coumaroyl)shikimate	Phenolic acids	Phenolic acids	-	60480.9	122313	100328	112715	81241.4	89187.4	78223.8	80119.7	44485.3	30227.3	61254.9	65942.1	26321.9	33113.3	29922.1	68794.4	58899.1	56108.7	1.20244	0.0783492	0.440556	-1.1826	down	--	--	--	--	--	--	--	--	--	--	--	--	--	--	--	1.21788	0.0686823	0.315615	-1.66376	down	--
Lmhp010394	C30H54NO7P	LysoPC 22:4	Lipids	LPC	-	5158.47	8227.36	5763.97	10720.8	4475.38	3502.9	7267.83	6166.11	6674.43	9	9	9	9	9	9	15436.6	19202.4	17782.6	1.35144	0.00225428	0.00134272	-9.54062	down	--	--	--	--	--	1.352	0.0209958	0.00140994	-9.47015	down	--	--	--	--	--	1.30894	0.0209958	0.00140994	-9.47015	down	--
pme1173	C5H4N4O	Allopurinol	Nucleotides and derivatives	Nucleotides and derivatives	315-30-0	121168	127138	122309	273970	224377	257695	132022	134985	137740	243427	211998	214602	238466	221759	258941	476860	463281	386857	--	--	--	--	--	--	--	--	--	--	--	--	--	--	--	--	--	--	--	--	--	--	--	--	--	1.49989
HJN055	C21H24O10	Dihydrocharcone-4'-O-glucoside	Flavonoids	Chalcones	-	328802	10579.3	14024.1	47782	10619.9	13022.8	27526.8	18272.3	10684.1	491807	62099.8	9850.11	9	9	9	52669.8	48571.3	60215.9	1.34819	0.0609141	0.000478018	-11.0306	down	--	--	--	--	--	--	--	--	--	--	--	--	--	--	--	1.2674	0.380361	7.63995e-05	-13.6761	down	--
pme0230	C10H13N5O4	Adenosine*	Nucleotides and derivatives	Nucleotides and derivatives	58-61-7	459256	475500	434366	837964	748805	822725	676383	620502	650530	1.73828e+06	1.51966e+06	1.64732e+06	2.45274e+06	2.26308e+06	2.37447e+06	2.34832e+06	2.137e+06	1.8739e+06	1.34964	0.000444746	3.64087	1.86428	up	--	--	--	--	--	1.34976	0.00217132	3.58278	1.84108	up	--	--	--	--	--	1.30898	0.000509576	5.17871	2.37259	up	--
Cmhp005227	C16H18O8	4,8-Dihydroxy Naphthol-1-O-glucoside	Quinones	Quinones	-	686407	1.28518e+06	703787	1.35285e+06	1.20184e+06	1.56045e+06	9	9	9	1.12905e+06	589336	1.68954e+06	886016	993894	1.29742e+06	581891	475179	489594	1.35127	0.0132538	117679	16.8445	up	1.55864	0.00569386	6.56114e-06	-17.2176	down	--	--	--	--	--	1.54031	0.0453906	1.00921e-05	-16.5964	down	--	--	--	--	--	--
mws0751	C13H26O2	Tridecanoic Acid	Lipids	Free fatty acids	638-53-9	9	9	9	8114.36	5598.76	4282.48	10844.8	4372.88	5941.75	6971.79	9608.3	6509.5	5003.76	9246.18	9625.8	7769.03	6220.51	7415.36	--	--	--	--	--	--	--	--	--	--	1.35243	0.0153992	855.17	9.74007	up	1.53614	0.0687633	783.681	9.61412	up	1.30766	0.0330189	884.287	9.78837	up	1.51915
pmb3101	C7H12O5	2-Isopropylmalic Acid*	Organic acids	Organic acids	49601-06-1	899809	875683	968340	513591	542498	494694	1.01503e+06	944816	1.10789e+06	8.14712e+06	6.77531e+06	7.33506e+06	1.71286e+07	1.58165e+07	1.84211e+07	1.25954e+07	1.42588e+07	1.58317e+07	1.35019	0.0021011	16.744	4.06557	up	--	--	--	--	--	1.35095	0.00359289	8.11183	3.02003	up	--	--	--	--	--	1.30946	0.00211999	18.7206	4.22656	up	--
Zmyn005015	C18H37NO2	Palmitoylethanolamide	Lipids	Free fatty acids	544-31-0	19044.9	9551.93	11577.3	15823.7	27031.8	29199.4	13764.8	21740.7	16962.2	9	9	9	28456.8	29837.5	28775.3	23084.9	24042.5	28465.1	--	--	--	--	--	--	--	--	--	--	1.35118	0.0435127	0.000672076	-10.5391	down	--	--	--	--	--	1.16825	0.0302687	2.16731	1.1159	up	--
pme0281	C8H6O4	Terephthalic acid	Phenolic acids	Phenolic acids	100-21-0	1.72647e+06	1.74278e+06	1.55772e+06	1.46415e+06	1.42292e+06	1.55652e+06	1.54408e+06	1.43298e+06	1.48342e+06	2.14565e+06	1.71313e+06	1.96897e+06	9	9	9	1.61731e+06	2.00129e+06	1.97258e+06	1.35155	0.000466297	6.05316e-06	-17.3339	down	--	--	--	--	--	--	--	--	--	--	--	--	--	--	--	1.31022	0.00124407	5.37103e-06	-17.5064	down	--
Zmgn000216	C2H7O4P	2-Hydroxyethylphosphonic acid	Organic acids	Organic acids	22987-21-9	26568.4	19772	25568.4	24332	20023.2	27523.6	28089.4	24645.3	21146.3	11977.5	15167.3	17303.6	9	9	9	18731.8	19804.6	23266.9	1.35131	0.00656337	0.000365453	-11.418	down	--	--	--	--	--	--	--	--	--	--	--	--	--	--	--	1.30988	0.00772722	0.000375475	-11.379	down	--
pmp001257	C15H29NO3	Tridecanoylglycine	Amino acids and derivatives	Amino acids and derivatives	-	58588.4	69124	47839.1	75724.4	116240	101561	77636.2	44517.8	43239.2	287127	249389	295836	139873	139411	148307	144797	147878	118882	1.25919	0.0120754	2.5853	1.37033	up	--	--	--	--	--	1.33836	0.00127399	4.74136	2.2453	up	--	--	--	--	--	1.27357	0.00146821	2.4357	1.28434	up	--
Lmhp010099	C30H52NO7P	LysoPC 22:5	Lipids	LPC	-	4528.65	5987.76	7256.55	9	9	9	10621.6	11202	10923	12173.9	8458.47	2161.77	10329.3	8854.29	8814.31	30715.6	38313	32691.3	--	--	--	--	--	1.55876	0.000236071	1212.84	10.2442	up	--	--	--	--	--	--	--	--	--	--	--	--	--	--	--	1.52028
pmb0626	C33H40O20	Apigenin-6-C-glucoside-7-O-Sophoroside	Flavonoids	Flavones	-	80263.6	66021.8	58277.6	78721.5	74629.9	19508.7	9	9	9	9	9	9	98241.3	81063.1	45121.2	82240.2	71896.9	65278.5	1.34978	0.0410963	8312.06	13.021	up	1.55008	0.094513	0.000156196	-12.6444	down	1.35301	0.00880063	0.000131989	-12.8873	down	1.54098	0.00880063	0.000131989	-12.8873	down	--	--	--	--	--	--
Zmgn001448	C7H12O5	2-Propylmalic Acid*	Organic acids	Organic acids	-	588432	673164	672056	378951	396705	377100	709243	682774	741429	5.9833e+06	5.2244e+06	5.25354e+06	1.17235e+07	1.18529e+07	1.35962e+07	9.32183e+06	1.10508e+07	1.17657e+07	1.35059	0.00264474	17.4237	4.12298	up	--	--	--	--	--	1.35098	0.0023563	8.51303	3.08967	up	--	--	--	--	--	1.30911	0.00258544	19.224	4.26484	up	--
Lmbn001754	C7H12O5	3-Isopropylmalic Acid*	Organic acids	Organic acids	921-28-8	588432	673164	672056	378951	396705	377100	709243	682774	741429	5.9833e+06	5.2244e+06	5.25354e+06	1.17235e+07	1.18529e+07	1.35962e+07	9.32183e+06	1.10508e+07	1.17657e+07	1.35059	0.00264474	17.4237	4.12298	up	--	--	--	--	--	1.35098	0.0023563	8.51303	3.08967	up	--	--	--	--	--	1.30911	0.00258544	19.224	4.26484	up	--
MWS0933	C7H11N3O2	1-Methylhistidine*	Amino acids and derivatives	Amino acids and derivatives	332-80-9	40029.2	43954.9	72272.9	70286.4	55194.5	75673.8	52732.8	45638.8	39089.2	77268.7	66277.6	95327.1	109891	114918	94951	94999.3	93065.4	75895.1	1.31235	0.00198137	2.32619	1.21797	up	--	--	--	--	--	--	--	--	--	--	--	--	--	--	--	1.16671	0.0160476	2.04637	1.03307	up	--
Lwhp010633	C10H9NO	Echinopsine	Alkaloids	Quinoline alkaloids	83-54-5	2.49124e+07	2.34118e+07	2.07783e+07	1.82794e+07	1.73216e+07	1.71846e+07	2.23103e+07	2.03727e+07	2.40517e+07	1.35975e+07	1.22913e+07	1.47179e+07	1.0647e+07	9.77563e+06	12311923	1.37539e+07	1.09485e+07	1.16941e+07	1.31676	0.00153642	0.490518	-1.02762	down	--	--	--	--	--	--	--	--	--	--	--	--	--	--	--	1.27734	0.00224874	0.47371	-1.07792	down	--
Lmhp002501	C14H20N2O4	N-Feruloylhydroxyputrescine	Alkaloids	Phenolamine	-	38167.9	31660	35893.7	31669.8	22855.6	36513.7	47752.1	21099.3	37330.9	80458	60312	64792.4	68569.8	49490.2	51032.6	44148	53571.6	43421.9	--	--	--	--	--	--	--	--	--	--	--	--	--	--	--	--	--	--	--	--	--	--	--	--	--	--
pme0500	C18H32O16	D-Melezitose	Others	Saccharides	597-12-6	16250.6	16145.3	11393.8	55271.7	60155.4	50748.3	59516.4	54080.3	50685.1	85313.8	65178.8	75374.2	102583	117340	102397	109240	98346.5	85593.9	--	--	--	--	--	--	--	--	--	--	1.33431	0.00595039	5.15799	2.36681	up	1.51416	0.000520947	3.75161	1.90751	up	1.29961	0.00127136	7.36062	2.87983	up	1.495
MWStz294	C20H20N2O3	N-Feruloyltryptamine	Alkaloids	Plumerane	53905-13-8	89267.4	85891	74917	77140.8	77631.7	68188.3	104132	77584.1	83326	192153	153026	139843	164031	159359	172707	108679	104668	85950.2	--	--	--	--	--	--	--	--	--	--	--	--	--	--	--	--	--	--	--	--	--	--	--	--	--	--
Lmyn002435	C19H28O10	Hydrangeifolin I	Phenolic acids	Phenolic acids	-	82978.4	84906.3	53555	78292	78394.6	76550.3	76573.4	70175	66005.9	9	9	9	52575.8	30356.9	51403.1	42110.3	47217.3	36916.4	--	--	--	--	--	--	--	--	--	--	1.3525	0.0183734	0.000121929	-13.0017	down	--	--	--	--	--	--	--	--	--	--	--
pme2550	C6H6O6	Cis-Aconitic acid	Organic acids	Organic acids	585-84-2	79643.7	72608	59881.2	67608.6	64848.7	81163.2	63774.7	81268.3	49783.9	48204.8	34314.4	23859.6	25452.7	26372.1	26333.6	38410.7	42426.5	33138.6	1.28831	0.0505663	0.401168	-1.31772	down	--	--	--	--	--	--	--	--	--	--	--	--	--	--	--	1.29213	0.0161547	0.368441	-1.44049	down	--
mws0921	C9H10O2	p-Coumaryl alcohol	Phenolic acids	Phenolic acids	3690-05-9	58977.6	56710.2	54556.7	89628.8	56185.5	48587.4	98938	91747.9	104779	36648.8	38616.9	34014.1	45037.8	36291.6	45986.2	56360.6	58121.7	45964.4	1.32499	0.000401307	0.430899	-1.21458	down	--	--	--	--	--	--	--	--	--	--	--	--	--	--	--	--	--	--	--	--	--
mws0943	C7H8N2O2	1,4-Dihydro-1-Methyl-4-oxo-3-pyridinecarboxamide	Alkaloids	Pyridine alkaloids	769-49-3	18403.3	14263.3	16115.2	9	9	9	9	9	9	13506.8	19920.9	29800.3	9	9	9	14155.4	16250.1	18138.7	--	--	--	--	--	--	--	--	--	--	--	--	--	--	--	1.54101	0.00538399	0.000553485	-10.8192	down	1.31002	0.00538399	0.000553485	-10.8192	down	1.52138
pme1373	C9H14N3O7P	2'-Deoxycytidine-5'-monophosphate	Nucleotides and derivatives	Nucleotides and derivatives	1032-65-1	27993.5	27293.9	19996.6	12670.9	8598.45	9387.5	12399	17060	20659.2	12483.7	3795.37	9575.56	14628	5024.98	5553.48	12174.3	10747.6	9510.34	--	--	--	--	--	--	--	--	--	--	1.13784	0.0103423	0.343428	-1.54192	down	--	--	--	--	--	1.12792	0.0155199	0.334818	-1.57855	down	1.43438
pmb0492	C34H37N3O6	N',N'',N'''-p-Coumaroyl-cinnamoyl-caffeoyl spermidine	Alkaloids	Phenolamine	-	181395	172335	166152	193152	162182	161989	228601	205813	201121	300238	235093	243357	379712	386294	351002	422474	407326	333086	--	--	--	--	--	--	--	--	--	--	--	--	--	--	--	--	--	--	--	--	1.30306	0.000883565	2.14858	1.10338	up	--
ML10180524	C9H13N3O5	Cytarabine	Nucleotides and derivatives	Nucleotides and derivatives	147-94-4	69241.1	87363.5	83436.1	122950	99893	131313	107920	79164	105586	305742	324903	258888	601512	466273	537005	615260	558418	479610	1.33747	0.00567741	5.48328	2.45504	up	--	--	--	--	--	1.33827	0.00516294	3.70576	1.88977	up	--	--	--	--	--	1.30301	0.0064468	6.68549	2.74103	up	--
MWS3149	C8H8O3	3-Methoxybenzoic acid	Phenolic acids	Phenolic acids	586-38-9	118540	76626.6	140621	20987.7	28584.1	26431.5	15718.9	31368.8	27310	21592.6	25417.4	21907.7	22609.7	25744.3	36518.1	35095.1	43917.7	36240.9	--	--	--	--	--	--	--	--	--	--	1.31592	0.0412221	0.205242	-2.2846	down	1.44678	0.036771	0.221562	-2.17422	down	1.2409	0.0411646	0.252755	-1.98419	down	1.46619
pmb0819	C10H8N2	3-Indoleacetonitrile	Alkaloids	Plumerane	771-51-7	623758	602444	709341	814993	831621	800445	775525	853398	886676	1.20506e+06	1.20007e+06	1.22049e+06	1.46733e+06	1.41637e+06	1.50528e+06	1.045e+06	1.26879e+06	1.33474e+06	--	--	--	--	--	--	--	--	--	--	--	--	--	--	--	--	--	--	--	--	1.29995	5.8671e-05	2.26757	1.18115	up	--
Hmlp000935	C8H11NO2	Vanillylamine	Alkaloids	Phenolamine	1196-92-5	9523.98	16069.5	11399.8	18001.4	17191.3	12624	16901.9	11486	19543.4	16795.6	20824.3	16382.5	27969.9	26594.3	29719.9	36720	29707.4	29779.7	--	--	--	--	--	--	--	--	--	--	--	--	--	--	--	--	--	--	--	--	1.22941	0.00636976	2.27836	1.188	up	--
Zmpp000906	C8H11NO3	Norepinephrine	Alkaloids	Alkaloids	51-41-2	5566.92	4852.74	8985.61	4355.75	3950.82	5813.21	13042.4	9325.1	10698	20378.9	20158.4	15035	7363.17	10939.4	9866.63	16108.9	13642.2	17568.2	--	--	--	--	--	1.46908	0.0139778	2.34179	1.22761	up	1.25894	0.00655963	2.86377	1.51792	up	--	--	--	--	--	--	--	--	--	--	--
mws1478	C10H14N2	Nicotine	Alkaloids	Pyridine alkaloids	54-11-5	82961.5	80818.8	93464.5	582123	552065	470014	77223.5	93918.8	81941.6	82157.5	48014.5	56408.9	76624.8	64654	54777.1	150021	127016	116995	--	--	--	--	--	1.55189	0.00473268	0.157763	-2.66417	down	--	--	--	--	--	--	--	--	--	--	--	--	--	--	--	1.51608
Lmqn000432	C9H19O11P	1-(sn-Glycero-3-phospho)-1D-myo-inositol	Others	Saccharides	-	801421	804101	719012	352910	263280	524604	560403	495806	410216	201888	223265	338482	206254	185452	284491	208174	255912	204166	1.25462	0.0102465	0.461119	-1.11679	down	--	--	--	--	--	1.30097	0.00104245	0.328511	-1.60599	down	--	--	--	--	--	1.28106	0.000187545	0.290895	-1.78143	down	1.33781
pmn001706	C30H48O4	2-Hydroxyoleanolic acid	Terpenoids	Triterpene	26707-60-8	214623	188301	157094	9	9	9	214883	175994	199457	229898	194239	211399	9	9	9	327893	256515	274829	1.35148	0.00328514	4.57368e-05	-14.4163	down	1.55864	0.00328514	21864.2	14.4163	up	--	--	--	--	--	--	--	--	--	--	1.31008	0.00784122	4.82127e-05	-14.3402	down	1.52142
pmn001705	C30H48O4	3,24-Dihydroxy-17,21-semiacetal-12(13)oleanolic fruit	Terpenoids	Triterpene	-	214623	188301	157094	9	9	9	214883	175994	199457	229898	194239	211399	9	9	9	327893	256515	274829	1.35148	0.00328514	4.57368e-05	-14.4163	down	1.55864	0.00328514	21864.2	14.4163	up	--	--	--	--	--	--	--	--	--	--	1.31008	0.00784122	4.82127e-05	-14.3402	down	1.52142
MWSslk080	C10H20O3	10-Hydroxydecanoic acid	Lipids	Free fatty acids	1679-53-4	9	9	9	20056.9	12302.5	21493.6	9	9	9	46045.4	12281.3	40539.2	9	9	9	15194.3	19405.4	18989.1	--	--	--	--	--	1.55708	0.0243902	0.000501365	-10.9619	down	1.34606	0.087713	3661.7	11.8383	up	--	--	--	--	--	--	--	--	--	--	1.52008
MWStz255	C14H16N2O2	Cyclo(Pro-Phe)*	Amino acids and derivatives	Amino acids and derivatives	3705-26-8	6887.6	3421.43	10419.5	9	9	9	52616.2	42929.3	52201.8	6758.44	7931.36	3463.58	31670.8	40669.6	34747.5	18182.8	20426.8	23652.6	--	--	--	--	--	1.55856	0.00409875	5472.13	12.4179	up	--	--	--	--	--	1.46699	0.000821075	7.12774	2.83344	up	1.22346	0.00131072	5.16621	2.36911	up	1.5142
MWS2442	C6H13O9P	D-Fructose 6-Phosphate*	Others	Saccharides	643-13-0	2.57275e+06	2.57267e+06	2.23903e+06	1.91064e+06	1.94911e+06	2.09047e+06	2.18601e+06	2.26407e+06	2.47948e+06	1.47413e+06	1.38533e+06	1.32815e+06	1.27021e+06	1.16661e+06	1.24341e+06	1.0944e+06	1.06606e+06	1.34758e+06	--	--	--	--	--	--	--	--	--	--	--	--	--	--	--	--	--	--	--	--	1.29565	0.00512407	0.498376	-1.00469	down	--
pmb0789	C14H21NO8	Pyridoxine-5'-O-glucoside	Others	Vitamin	-	14831	8074.32	8330.14	9	9	9	9	9	9	17080.4	15560	12166.7	9	9	9	10320.3	9820.15	7927.19	--	--	--	--	--	--	--	--	--	--	--	--	--	--	--	1.53888	0.0423195	0.000864401	-10.176	down	1.30836	0.0423195	0.000864401	-10.176	down	1.51928
MWSHY0124	C15H12O4	Pinocembrin (Dihydrochrysin)	Flavonoids	Flavanones	480-39-7	9551.25	3952.31	4502.71	4316.81	6649.14	5648.4	9	9	9	9	9	9	9	9	9	4839.34	3702.8	4553.11	--	--	--	--	--	1.55756	0.0146015	0.0016251	-9.26525	down	1.3484	0.0781595	0.00149948	-9.38132	down	1.53572	0.0781595	0.00149948	-9.38132	down	1.30575	0.0781595	0.00149948	-9.38132	down	--
mws0120	C8H20NO6P	Choline Alfoscerate	Lipids	PC	28319-77-9	3.00991e+06	3.09489e+06	2.77083e+06	2.00392e+06	1.53737e+06	1.95797e+06	2.50522e+06	2.66339e+06	1.99256e+06	1.28558e+06	1.57013e+06	1.32459e+06	1.03436e+06	1.60636e+06	1.14083e+06	1.22225e+06	1.25268e+06	1.5545e+06	--	--	--	--	--	--	--	--	--	--	1.33022	0.000299083	0.470987	-1.08624	down	--	--	--	--	--	1.2499	0.00299391	0.42606	-1.23087	down	--
pmb0508	C14H20N4O2	p-Coumaroylagmatine	Alkaloids	Phenolamine	7295-86-5	1.72551e+06	2.05703e+06	1.71701e+06	1.38148e+06	1.32659e+06	1.34389e+06	1.34254e+06	1.40333e+06	1.21653e+06	1.11777e+06	1.0323e+06	1.03286e+06	884021	794452	972795	1.17884e+06	995230	902922	--	--	--	--	--	--	--	--	--	--	--	--	--	--	--	--	--	--	--	--	1.27692	0.00570164	0.482088	-1.05263	down	--
mws1417	C9H7NO2	Indole-3-carboxylic acid*	Alkaloids	Plumerane	771-50-6	121653	134579	99075.4	196770	158575	155461	271632	286069	307045	298485	325537	302335	507301	496596	494957	885403	1.16849e+06	1.03415e+06	--	--	--	--	--	--	--	--	--	--	1.32872	0.000182418	2.60719	1.3825	up	1.50657	0.000312938	2.43379	1.2832	up	1.29982	0.000181974	4.21846	2.07672	up	--
pme3968	C6H7N5O	7-Methylguanine	Nucleotides and derivatives	Nucleotides and derivatives	578-76-7	12403.1	11405.7	13270.8	21632.7	15601.1	10216.5	16280.7	12009.1	7275.94	22840.3	17029.5	17073.1	24309.2	24193.9	33988.4	27024.9	35724.5	31106	1.16223	0.0214849	2.31941	1.21376	up	--	--	--	--	--	--	--	--	--	--	--	--	--	--	--	1.25335	0.0398429	2.22472	1.15362	up	--
Zmlp005013	C16H10O8	3,3'-O-Dimethylellagic Acid	Tannins	Tannin	2239-88-5	52030.5	55238.9	43237.1	9	9	9	43226.4	56512.6	40212.5	53284.6	55899	57416.2	46054.1	46425.3	46546.1	39547.2	52407.4	45921.4	--	--	--	--	--	1.55833	0.0113297	5183.39	12.3397	up	--	--	--	--	--	--	--	--	--	--	--	--	--	--	--	1.52145
mws1014	C10H8O5	Fraxetin (7,8-Dihydroxy-6-methoxycoumarin)	Lignans and Coumarins	Coumarins	574-84-5	69919.6	124503	167187	9	9	9	183115	222746	225801	204779	166284	191468	261659	209037	225212	186795	166047	218976	--	--	--	--	--	1.55865	0.0042366	23394.9	14.5139	up	--	--	--	--	--	--	--	--	--	--	--	--	--	--	--	1.5194
pmb3075	C16H16O7	3-O-p-Coumaroylshikimic acid	Phenolic acids	Phenolic acids	-	92698	77863.6	74534.9	50511	57765.3	68957.4	53441.9	37505.3	43554.2	36355.4	47163.7	39612.4	27659.5	15592.6	13830.4	39665.6	29944.3	37072	1.19375	0.0155225	0.4244	-1.2365	down	--	--	--	--	--	--	--	--	--	--	--	--	--	--	--	1.25592	0.00116668	0.232898	-2.10223	down	--
Lmhn102068	C13H12O8	2-O-Caffeoylmalic acid	Phenolic acids	Phenolic acids	53755-04-7	9	9	9	9	9	9	9	9	9	16754.1	23921.6	17535.7	31783.1	31367.3	29762.1	27564.8	22768.6	30300.3	1.35154	0.000395806	3441.21	11.7487	up	--	--	--	--	--	1.35273	0.0134256	2155.98	11.0741	up	--	--	--	--	--	1.3102	0.000395806	3441.21	11.7487	up	--
Zmhn002334	C16H20O9	6-O-Feruloyl-β-D-glucose	Phenolic acids	Phenolic acids	137887-25-3	106959	77559.2	92567.9	84488.2	77647.9	80302.7	94107.6	75851.5	75212.9	43839.5	38053.8	32700.7	9	9	9	50894.4	57986.4	67560.6	1.35142	0.00569757	0.000110127	-13.1485	down	--	--	--	--	--	1.30181	0.0145019	0.413569	-1.2738	down	--	--	--	--	--	1.31	0.00834081	9.74426e-05	-13.3251	down	--
pmn001686	C16H32O4	10,16-Dihydroxypalmitic acid	Lipids	Free fatty acids	3233-90-7	9	9	9	9	9	9	9	9	9	9	9	9	17592.4	17597.5	19054.9	19855	20530.6	15613.5	1.35151	0.000724317	2009.07	10.9723	up	--	--	--	--	--	--	--	--	--	--	--	--	--	--	--	1.3102	0.000724317	2009.07	10.9723	up	--
mws0854	C6H12O5	Rhamnose	Others	Saccharides	3615-41-6	24617.7	24291.8	21434.1	46814.5	55272.4	16038.6	9	9	9	9	9	9	40643.1	57424.9	9	79396.4	59618.3	68623.9	--	--	--	--	--	1.55197	0.0807504	0.000228571	-12.0951	down	1.35321	0.00185627	0.00038383	-11.3472	down	1.54121	0.00185627	0.00038383	-11.3472	down	--	--	--	--	--	--
pmb0464	C16H27NO14	L-Aspartic acid-O-diglucoside	Amino acids and derivatives	Amino acids and derivatives	-	153930	148139	89096.3	234333	269070	202863	68749.7	144148	201260	256515	199259	224650	351887	238834	223529	243013	316920	257732	--	--	--	--	--	--	--	--	--	--	--	--	--	--	--	--	--	--	--	--	1.11717	0.0536985	2.0816	1.05769	up	--
MWS0434	C19H28O2	Trans-dehydrorosinone	Others	Ketone compounds	53-43-0	85131	101228	94757.7	110873	107562	119618	182457	181582	178818	65633.2	62587.2	67642.4	149858	166585	176697	78075.2	104384	92495.1	--	--	--	--	--	--	--	--	--	--	--	--	--	--	--	--	--	--	--	--	--	--	--	--	--	--
pma1840	C14H20NO3+	4-Coumaroylcholine	Alkaloids	Phenolamine	-	46741.9	36219.6	27240.5	39310.7	50827.5	31579.3	9	9	9	61257.9	40922.1	47777.2	73959	81920.7	61545.1	47852.6	42105.9	56092.2	1.35132	0.00662663	8052.77	12.9753	up	1.55794	0.0184807	0.000221825	-12.1383	down	--	--	--	--	--	1.54023	0.0227464	0.000245005	-11.9949	down	--	--	--	--	--	--
Hmmp001541	C17H15NO4	(E)-3-(3',5'-Dimethoxy-4'-hydroxy-benzylidene')-2-indolinone	Alkaloids	Plumerane	-	9	9	9	9	9	9	9	9	9	49538.6	42776	34010.5	43728.9	51198.5	29998.4	57335.2	61562.6	46152.7	1.35061	0.0215212	4626.88	12.1758	up	--	--	--	--	--	1.35284	0.0112087	4678.71	12.1919	up	--	--	--	--	--	1.30922	0.0215212	4626.88	12.1758	up	--
Lmjn007168	C17H14O7	Quercetin-3,3'-dimethyl ether	Flavonoids	Flavonols	4382-17-6	9	9	9	33792.6	25133.1	31989	9	9	9	63568	59025.6	55065.1	26315.8	47141.8	54322	41041	42976.4	53417.7	1.3496	0.0367645	4732.58	12.2084	up	1.55837	0.00749558	0.000296982	-11.7173	down	1.35325	0.00171679	6579.95	12.6839	up	--	--	--	--	--	1.30843	0.0367645	4732.58	12.2084	up	1.5213
MWS3035	C6H11NO4	N-Methyl-L-Glutamate	Amino acids and derivatives	Amino acids and derivatives	35989-16-3	9	9	9	17139.1	25156.4	22833.2	24172.3	27612.6	22770.1	48559	53765.2	56296.4	75727.7	79845.7	66972.5	42750.7	51827.9	57452.7	1.33834	0.00246879	2.98499	1.57773	up	--	--	--	--	--	1.35326	0.00185117	5874.84	12.5203	up	1.54114	0.00333647	2761.3	11.4311	up	1.31011	0.00260852	8242.44	13.0089	up	1.52099
mws1436	C18H38O2	1,18-Octadecanediol	Lipids	Free fatty acids	3155-43-9	23039.7	19466.9	17216.5	18359.4	17317.9	18462.5	19371.7	16892.3	19038.1	8024.24	11005.7	8938.27	16772.1	12586.4	11892.8	13475.6	12325.7	10017.1	--	--	--	--	--	--	--	--	--	--	1.28504	0.0115148	0.468298	-1.0945	down	--	--	--	--	--	--	--	--	--	--	--
mws1155	C6H14O6	D-Mannitol	Others	Saccharides	69-65-8	64274.5	109873	89737.1	102125	70166.3	126197	152976	141187	128476	65663.9	66766.8	67100.9	56853.5	71165.3	66277.1	74866.9	98999	96831	1.32223	0.00190982	0.459721	-1.12117	down	--	--	--	--	--	--	--	--	--	--	--	--	--	--	--	--	--	--	--	--	--
MWS3270	C7H5NO4	Quinolinic Acid	Alkaloids	Pyridine alkaloids	89-00-9	535407	528906	611192	371695	332222	516178	421982	444336	464046	306480	240611	240397	239574	306562	240206	295915	283620	221616	--	--	--	--	--	--	--	--	--	--	1.31469	0.00115245	0.47	-1.08927	down	--	--	--	--	--	1.27197	0.0011479	0.469316	-1.09137	down	--
pme0271	C4H4O4	Maleic acid*	Organic acids	Organic acids	110-16-7	1.32674e+06	1.63006e+06	1.39544e+06	591089	684959	1.28916e+06	764800	727779	1.46371e+06	589342	699057	763213	588885	680954	561973	677883	614705	820015	--	--	--	--	--	--	--	--	--	--	1.30942	0.00463581	0.471392	-1.085	down	--	--	--	--	--	1.28577	0.00572564	0.420889	-1.24849	down	--
mws0376	C4H4O4	Fumaric acid*	Organic acids	Organic acids	110-17-8	1.32674e+06	1.63006e+06	1.39544e+06	591089	684959	1.28916e+06	764800	727779	1.46371e+06	589342	699057	763213	588885	680954	561973	677883	614705	820015	--	--	--	--	--	--	--	--	--	--	1.30942	0.00463581	0.471392	-1.085	down	--	--	--	--	--	1.28577	0.00572564	0.420889	-1.24849	down	--
pme2063	C10H13N5O	Cis-Zeatin	Alkaloids	Alkaloids	32771-64-5	9	9	9	9	9	9	9	9	9	19966	14409.5	25577.2	42023	21163.4	18394.8	23122.8	17012.1	21001.6	1.34887	0.0677035	3021.52	11.5611	up	--	--	--	--	--	1.3521	0.025072	2220.47	11.1167	up	--	--	--	--	--	1.3075	0.0677035	3021.52	11.5611	up	--
Lmhp005784	C24H28N2O5	p-Coumaroylferuloylcadaverine	Alkaloids	Phenolamine	-	9	9	9	9	9	9	9	9	9	129391	129192	164825	199751	183688	214671	97469.6	126065	97940.8	1.3515	0.0020075	22152.2	14.4352	up	--	--	--	--	--	1.35315	0.00697033	15681.8	13.9368	up	--	--	--	--	--	1.31018	0.0020075	22152.2	14.4352	up	--
Lmhn002683	C22H18O11	p-Coumaroylcaffeoyltartaric acid	Phenolic acids	Phenolic acids	-	20407.6	34458.2	19595.2	13819.6	20591.9	20574.2	19065.4	21180.9	17976.1	10729.5	13902.5	9469.61	9141.24	13466.1	12236.3	16294.5	11990.6	15056.6	--	--	--	--	--	--	--	--	--	--	1.17822	0.0991865	0.45798	-1.12664	down	--	--	--	--	--	1.1308	0.10301	0.467946	-1.09559	down	--
Hmqp006235	C26H46NO7P	LysoPC 18:4	Lipids	LPC	-	346464	385580	389969	210655	198798	210240	185753	161120	192980	306254	251942	265918	174449	177210	209337	224292	269898	306356	--	--	--	--	--	--	--	--	--	--	--	--	--	--	--	1.51644	0.000595668	0.481148	-1.05545	down	1.28416	0.0005761	0.499991	-1.00003	down	--
pme3351	C6H11NO3	Allysine(6-Oxo DL-Norleucine)	Amino acids and derivatives	Amino acids and derivatives	1962-83-0	45327.2	45722.7	54008.1	98724.4	88112	116851	66618.3	77485.4	94351.9	81322.3	44143.2	69191.4	84490.3	85614	75970.8	72417.5	99018.2	87372.3	--	--	--	--	--	--	--	--	--	--	--	--	--	--	--	--	--	--	--	--	--	--	--	--	--	1.46875
mws1078	C7H7NO2	Anthranilic Acid	Phenolic acids	Phenolic acids	118-92-3	9	12157.2	12851.3	18773.8	7564.03	8094.31	9	9	9	9	9	9	9	9	9	16875.9	22835	21819.5	--	--	--	--	--	1.55345	0.0881717	0.00078415	-10.3166	down	--	--	--	--	--	1.08948	0.183818	0.00107924	-9.85576	down	--	--	--	--	--	--
Lmcn002039	C9H12O4	Antiarol; 3,4,5-Trimethoxyphenol	Phenolic acids	Phenolic acids	642-71-7	116081	105423	103819	26197.1	97207.4	106423	88776.3	103254	100823	79700.3	71059.9	76960.9	69329.7	25891.4	27037.9	80405.9	84265.1	62215.7	1.12632	0.0472507	0.417475	-1.26024	down	--	--	--	--	--	--	--	--	--	--	--	--	--	--	--	1.12671	0.0344195	0.375809	-1.41193	down	--
mws4175	C6H8O6	D-Glucurono-6,3-lactone	Others	Saccharides	32449-92-6	144308	144999	138720	145230	125697	141801	150100	138465	136562	9	9	9	9	9	9	112065	141054	153084	1.35154	0.000890478	6.35103e-05	-13.9426	down	--	--	--	--	--	1.35331	0.000194085	6.30802e-05	-13.9525	down	--	--	--	--	--	1.31022	0.000194085	6.30802e-05	-13.9525	down	--
Lmhn002574	C20H16O11	Caffeoyl(p-Hydroxybenzoyl)tartaric acid	Phenolic acids	Phenolic acids	-	31240.7	54036.4	44037.2	32581.2	24995.9	30594.6	28425.3	34864.5	32629.1	38150.5	20842.9	19880.1	20158.5	18479.8	15369.2	18624.1	25254.7	20737.1	--	--	--	--	--	--	--	--	--	--	--	--	--	--	--	--	--	--	--	--	1.2079	0.0570062	0.417645	-1.25965	down	--
MWS20177	C15H8O5	5-hydroxy-anthraquinone-2-carboxylic acid	Quinones	Anthraquinone	-	9	9	9	9	9	9	9	9	9	21253	24621.4	27587	18277.2	17044.6	9	20249	27935.8	23813.4	--	--	--	--	--	--	--	--	--	--	1.35309	0.00554092	2720.79	11.4098	up	--	--	--	--	--	--	--	--	--	--	--
Jmwn002620	C15H18O9	Vanillic Acid-4-O-Glucuronide	Phenolic acids	Phenolic acids	-	637650	685400	662922	449458	373634	387411	511605	475624	482026	143847	115497	121847	124512	115142	115917	201232	219914	272829	1.35006	0.000424167	0.242007	-2.04688	down	--	--	--	--	--	1.34858	2.52922e-05	0.191942	-2.38126	down	--	--	--	--	--	1.30921	0.000384334	0.179041	-2.48164	down	--
pme1841	C5H14N2	Cadaverine	Alkaloids	Alkaloids	462-94-2	34504.2	40867.2	36852.8	30788.5	30288.2	33509.3	50204.6	39504.2	48250.1	97085.3	102117	86760	85145.6	79163.1	80044.3	58483.6	47947.9	42761.2	--	--	--	--	--	--	--	--	--	--	1.33891	0.00224985	2.54813	1.34944	up	--	--	--	--	--	1.29801	7.47616e-05	2.17736	1.12258	up	--
pmb0998	C10H14N5O8P	Guanosine 5'-monophosphate	Nucleotides and derivatives	Nucleotides and derivatives	85-32-5	177469	149649	121923	179750	141172	158405	116376	202324	213415	70193.3	73233.3	75682.6	104275	83714	93013.2	132600	105436	97965.3	--	--	--	--	--	--	--	--	--	--	1.29095	0.0399231	0.487948	-1.0352	down	--	--	--	--	--	--	--	--	--	--	--
mws1383	C12H10N4O2	Lumichrome	Alkaloids	Alkaloids	1086-80-2	40097.2	27958.2	18778.9	26544.1	25494.9	51308.8	42252.8	40241.9	51425.3	74530.8	76081.3	62223.2	94424.9	102147	96322.1	88839.4	92732.7	118901	1.32562	0.000458499	2.18708	1.12901	up	--	--	--	--	--	1.21775	0.0069628	2.45105	1.2934	up	--	--	--	--	--	1.23561	0.00368934	3.37302	1.75404	up	--
Zmlp005019	C21H18O12	3,3'-O-Dimethylellagic Acid-4'-O-arabinoside	Tannins	Tannin	-	96923.3	131626	114374	137346	98793.3	100065	127336	116394	117074	44106	47384	53048.6	55271	58341.8	78012.4	87310.7	89923	65781	--	--	--	--	--	--	--	--	--	--	1.31538	0.0170834	0.421489	-1.24643	down	--	--	--	--	--	--	--	--	--	--	--
pme0256	C5H4N4O2	Xanthine	Nucleotides and derivatives	Nucleotides and derivatives	69-89-6	304093	370907	280779	742573	467619	637831	458294	688202	511810	790153	509005	766568	900140	1.39097e+06	1.015e+06	1.26822e+06	1.25898e+06	930490	--	--	--	--	--	--	--	--	--	--	1.24261	0.0447795	2.1613	1.1119	up	--	--	--	--	--	1.27074	0.0305589	3.45908	1.79039	up	--
pme0241	C7H6O2	Benzoic acid	Phenolic acids	Phenolic acids	65-85-0	9	9	9	20695.6	49816.6	47695	30317.3	13311.3	28869.7	18054.6	21550.7	30650.1	9	9	9	28220.4	38272.8	38551.4	1.34849	0.0472095	0.000372422	-11.3908	down	--	--	--	--	--	1.35229	0.0247651	2602.05	11.3454	up	1.53769	0.0472095	2685.13	11.3908	up	--	--	--	--	--	1.51807
Lmhp007836	C21H38NO7P	LysoPE 16:3	Lipids	LPE	-	12357.8	15094.9	16095.1	12444.4	9246.5	6946.25	5981.69	7833.48	7278.64	19555.3	16217.5	21598.3	15579.8	13055.6	18456.3	36963.2	41215.7	51190.1	1.28729	0.0212763	2.23249	1.15865	up	--	--	--	--	--	--	--	--	--	--	1.47077	0.0100238	0.484384	-1.04578	down	--	--	--	--	--	--
Hmlp002485	C14H17NO9	2,4-Dihydroxy-1,4-benzoxazin-3(4H)-one glucoside (DIBOA glucose)	Alkaloids	Alkaloids	155835-54-4	5450.72	6327.16	11029.7	24659.5	20732.1	8432.81	17960.2	14084.4	13341.1	9547.82	13632.7	15686.4	31035.8	18868.2	13413.7	25000.3	23833.8	17861.4	--	--	--	--	--	--	--	--	--	--	--	--	--	--	--	--	--	--	--	--	1.10303	0.110492	2.77616	1.47309	up	1.08763
pmb3068	C16H18O8	1-O-p-Coumaroylquinic acid	Phenolic acids	Phenolic acids	-	37016.1	45745.3	50427.6	47074.2	31727.5	56314.1	27956.4	47964.2	42593.5	9	9	9	58527.1	72564	59983.6	47650.2	33651.6	40260.1	--	--	--	--	--	--	--	--	--	--	1.35303	0.0077477	0.00020272	-12.2682	down	--	--	--	--	--	--	--	--	--	--	--
mws2523	C12H23O14P	Trehalose 6-phosphate	Others	Saccharides	4484-88-2	11447.7	10870.7	14000.4	98512.3	102435	107422	85257.7	115222	84620.4	112481	98701.5	100138	136225	111673	131704	136418	95406.6	123391	--	--	--	--	--	--	--	--	--	--	1.3487	0.00151416	8.57189	3.09961	up	1.52963	0.0138709	7.84992	2.97268	up	1.30588	0.00384007	10.4519	3.3857	up	1.51737
MWSmce248	C9H8O3	3-Hydroxycinnamic Acid*	Phenolic acids	Phenolic acids	14755-02-3	79157.9	84624.8	75045.7	163484	87448.7	66050.1	107795	71648.5	106716	9	9	9	99994.2	88732.7	73533.4	59734.3	76202	86159.9	--	--	--	--	--	--	--	--	--	--	1.35326	0.00121264	0.000113052	-13.1107	down	--	--	--	--	--	--	--	--	--	--	--
mws0596	C7H7NO3	3-Hydroxyanthranilic acid	Alkaloids	Phenolamine	548-93-6	37813.2	25507.1	22121.2	28883.2	24577.2	36757.8	15837.9	26245.8	13498.5	75320.5	107274	85512.6	101658	101278	77152.4	38602.7	43865.4	54807	1.30602	0.00421013	5.03918	2.33319	up	--	--	--	--	--	1.28558	0.0107508	3.1379	1.6498	up	--	--	--	--	--	1.25156	0.00486736	3.27813	1.71287	up	--
Lmjn003562	C32H38O17	3,6'-Diferuloylsucrose	Phenolic acids	Phenolic acids	107172-40-7	22711.6	22759.6	18655.6	15068.7	14597.5	13597.2	16444.1	22590.6	21517.6	53197.2	43215.2	51077.1	44364.4	70982.2	56812	34533.3	24003.9	32297.2	1.28584	0.0338891	2.84314	1.50748	up	--	--	--	--	--	1.32215	0.00481206	2.29997	1.20161	up	--	--	--	--	--	1.25084	0.0391219	2.68466	1.42474	up	--
pme0128	C6H12N2O3	L-Alanyl-L-Alanine*	Amino acids and derivatives	Amino acids and derivatives	1948-31-8	3395.08	4058.53	3071.84	9	9	9	9	9	9	9	9	9	12020.8	7481.76	10014.9	12487.8	17281.5	13040.7	1.35054	0.0173836	1093.24	10.0944	up	--	--	--	--	--	1.35275	0.00681697	0.00256521	-8.60671	down	1.54073	0.00681697	0.00256521	-8.60671	down	1.24994	0.0352196	2.80439	1.48769	up	1.5211
mws2108	C16H18O9	Cryptochlorogenic acid (4-O-Caffeoylquinic acid)*	Phenolic acids	Phenolic acids	905-99-7	62932	130399	65490.1	40203.5	54235.9	77830.1	49614.4	56645.2	98899.8	27635.5	11083.2	21011.2	30481.8	11426.1	26356.5	28303.9	19477.9	23582.1	1.13016	0.0830585	0.332738	-1.58754	down	--	--	--	--	--	1.21582	0.0889293	0.230777	-2.11543	down	--	--	--	--	--	1.13762	0.0941008	0.263751	-1.92275	down	--
MA10014775	C6H6O2	Hydroquinone*	Phenolic acids	Phenolic acids	123-31-9	12217.3	13162.3	8609.75	9975.82	8865.8	11852.5	9362.36	20561.4	13936.1	22352.1	19587.1	25121.7	9	9	9	10362.2	14576.3	14682.8	1.34885	0.0461087	0.000615597	-10.6657	down	--	--	--	--	--	--	--	--	--	--	--	--	--	--	--	1.30944	0.0146832	0.000794365	-10.2979	down	--
pmd0153	C19H39O7P	LysoPA 16:0	Lipids	Glycerol ester	22002-85-3	9	9	9	9	9	9	9	9	9	123240	91338.6	87754.3	9	9	9	43042.7	60252.5	61749.4	--	--	--	--	--	--	--	--	--	--	1.35295	0.0122973	11197.5	13.4509	up	--	--	--	--	--	--	--	--	--	--	--
Lmtp002474	C26H28O14	Apigenin-6-C-(2''-glucosyl)arabinoside	Flavonoids	Flavones	-	9	9	9	964477	867773	978150	991160	1.51378e+06	953521	951524	918853	1.48277e+06	1.01504e+06	1.17446e+06	1.5017e+06	872657	785390	1.12841e+06	--	--	--	--	--	--	--	--	--	--	1.35288	0.0257129	124191	16.9222	up	1.54082	0.0237264	128091	16.9668	up	1.31	0.0132844	136711	17.0608	up	1.52164
pmb0565	C23H24O13	Syringetin-3-O-glucoside*	Flavonoids	Flavonols	40039-49-4	32486.7	33888.2	59342.5	9	9	9	9	9	9	40570.1	56639.7	66788	48209.8	51843	53437.1	33786.7	36650.9	48197.5	1.35151	0.000913039	5684.81	12.4729	up	--	--	--	--	--	--	--	--	--	--	1.53963	0.0407603	0.000214767	-12.1849	down	--	--	--	--	--	1.52002
ML10198895	C3H7NO2	N-Methylglycine	Amino acids and derivatives	Amino acids and derivatives	107-97-1	93273.2	85691.4	73251.6	58627.1	57151.1	71183	65557	63696.7	68759	9	9	9	9	9	9	75398.3	57060.8	52917.6	1.35153	0.000501429	0.000136355	-12.8403	down	--	--	--	--	--	1.35313	0.0047854	0.000107051	-13.1894	down	--	--	--	--	--	1.31013	0.0047854	0.000107051	-13.1894	down	--
mws1051	C15H23N6O5S	S-Adenosylmethionine	Amino acids and derivatives	Amino acids and derivatives	485-80-3	302738	179163	242805	302087	264887	364522	192008	272142	290122	161854	150207	110958	215725	191941	192504	135767	137296	188841	--	--	--	--	--	--	--	--	--	--	--	--	--	--	--	--	--	--	--	--	--	--	--	--	--	--
pmb2640	C12H24O2	Dodecanoic acid (Lauric acid)	Lipids	Free fatty acids	143-07-7	1.27674e+06	1.73481e+06	1.51598e+06	3.35714e+06	2.9981e+06	3.32392e+06	2.53678e+06	2.62425e+06	2.44823e+06	1.80668e+06	1.42035e+06	1.48519e+06	1.35272e+06	1.71976e+06	1.77664e+06	1.60795e+06	2.35162e+06	2.28671e+06	--	--	--	--	--	--	--	--	--	--	--	--	--	--	--	--	--	--	--	--	--	--	--	--	--	1.47638
MWS5185	C8H8O3	2',4'-Dihydroxyacetophenone*	Phenolic acids	Phenolic acids	89-84-9	9	9	9	9	9	9	8711.92	10172.7	9	9	9	9	9	9	9	7974.94	11239.4	8185.72	--	--	--	--	--	1.10176	0.18594	699.765	9.45073	up	--	--	--	--	--	1.0888	0.18594	699.765	9.45073	up	--	--	--	--	--	--
Zmxn002705	C8H8O3	2,5-dihydroxyphenylethanone*	Phenolic acids	Phenolic acids	-	9	9	9	9	9	9	8711.92	10172.7	9	9	9	9	9	9	9	7974.94	11239.4	8185.72	--	--	--	--	--	1.10176	0.18594	699.765	9.45073	up	--	--	--	--	--	1.0888	0.18594	699.765	9.45073	up	--	--	--	--	--	--
MWS20159	C13H18O6	Phenyl-β-D-glucopyranoside	Phenolic acids	Phenolic acids	-	9	22226.8	10466.2	15849.1	9	13912.9	14925.9	11340.3	13118.5	13223.9	21368.4	21677.7	9	9	9	9242.1	7494.41	11224.2	1.35127	0.00616769	0.000685546	-10.5105	down	--	--	--	--	--	--	--	--	--	--	--	--	--	--	--	--	--	--	--	--	--
MWSHY0010	C33H42O19	Troxerutin	Flavonoids	Flavones	7085-55-4	39968.5	50167.1	32599.8	13459.1	34380.8	38199.7	18761.9	25018.2	35110	8778.51	6513.58	22431.9	20692.7	35606.2	34639.7	11504	15805.5	11126.6	--	--	--	--	--	--	--	--	--	--	1.15982	0.0164014	0.30736	-1.702	down	--	--	--	--	--	--	--	--	--	--	--
mws1024	C9H8O2	p-Coumaraldehyde	Phenolic acids	Phenolic acids	2538-87-6	32733.9	37013.3	27274.2	32490.4	43072.8	36029.5	62979.6	70098.1	83373.6	31043.5	41904.9	28717.2	48037.5	41961.7	43539.3	44138.8	54863.5	36437.6	--	--	--	--	--	--	--	--	--	--	--	--	--	--	--	1.47648	0.0106195	2.23097	1.15767	up	--	--	--	--	--	--
MWSmce694	C3H6N2	3-Aminopropionitrile	Alkaloids	Alkaloids	151-18-8	9	9	9	9	9	9	9	9	9	1102.55	1702.3	989.439	742.923	1142.71	1321.33	943.488	1250.1	1443.36	1.34787	0.0250491	118.777	6.89211	up	--	--	--	--	--	1.35019	0.0296526	140.529	7.13472	up	--	--	--	--	--	1.3068	0.0250491	118.777	6.89211	up	--
pme0033	C5H4N4O	Hypoxanthine	Nucleotides and derivatives	Nucleotides and derivatives	68-94-0	126863	141734	126803	214417	182145	175797	138504	143204	154072	253815	256615	224049	320061	298705	324282	540713	359090	420791	1.3444	0.000225338	2.16405	1.11373	up	--	--	--	--	--	--	--	--	--	--	--	--	--	--	--	1.30342	0.000139954	2.38505	1.25402	up	--
MWSmce495	C15H22O5	Octyl gallate	Phenolic acids	Phenolic acids	1034-01-1	9	9	9	9	9	9	9	9	9	3452.98	4026.57	5103.42	3100.62	5818.51	3850.82	3065.42	4715.81	3871.76	1.34903	0.0345262	472.961	8.88558	up	--	--	--	--	--	1.35242	0.0130983	466.036	8.8643	up	--	--	--	--	--	1.30778	0.0345262	472.961	8.88558	up	--
MWSmce632	C10H10O4	Vanillin acetate	Phenolic acids	Phenolic acids	881-68-5	111289	113185	94890.1	245410	230528	233671	159499	156725	164543	179915	178970	174169	270916	238052	278106	150222	192765	232346	--	--	--	--	--	--	--	--	--	--	--	--	--	--	--	--	--	--	--	--	1.29278	0.00182367	2.46451	1.3013	up	1.50522
mws0336	C6H6N2O2	Urocanic acid	Organic acids	Organic acids	104-98-3	44160.5	39809.2	41340.6	47828.9	77544.1	73284.2	31755.9	37855.4	25869.7	27028.9	22123.8	35104.3	21751.2	43666.3	11303.4	31373.8	21679	33528.6	--	--	--	--	--	1.38256	0.0517725	0.480632	-1.05699	down	--	--	--	--	--	--	--	--	--	--	--	--	--	--	--	--
MWStz083	C10H16N2O2	Cyclo(D-Val-L-Pro)	Amino acids and derivatives	Amino acids and derivatives	27483-18-7	6051.02	5672.8	3077.68	6082.68	11957.9	9	29106.9	31836.7	20411.5	2901.31	4798.52	4755.02	41679.6	26169.2	33900.9	10369.2	15195.6	10612	--	--	--	--	--	--	--	--	--	--	--	--	--	--	--	1.47823	0.0176798	5.49641	2.45849	up	1.26736	0.0194671	6.87428	2.78121	up	--
Lmyn005812	C33H56O14	Gingerglycolipid A	Lipids	Glycerol ester	145937-22-0	1.00764e+06	1.06238e+06	916775	825042	1.05323e+06	1.16034e+06	999014	771906	899446	1.33201e+06	1.36578e+06	1.46569e+06	1.76265e+06	1.74409e+06	1.92952e+06	1.10496e+06	1.70846e+06	1.68498e+06	1.3174	0.000504728	2.03577	1.02558	up	--	--	--	--	--	--	--	--	--	--	--	--	--	--	--	--	--	--	--	--	--
Lmyp004084	C10H16O	Perillyl alcohol	Terpenoids	Monoterpenoids	57717-97-2	30401.4	52431.1	44091	22527.4	41448.1	26789.2	56870.1	21096.3	55482.7	38241.4	23302	28942.4	9	9	9	29551.8	45672.9	33651.3	1.34756	0.0627653	0.000202324	-12.271	down	--	--	--	--	--	--	--	--	--	--	--	--	--	--	--	1.30915	0.0222806	0.000212727	-12.1987	down	--
pmb2857	C11H19NO9	L-Glutamic acid-O-glycoside	Amino acids and derivatives	Amino acids and derivatives	-	90558.7	96128.1	97751.6	56272.7	44446.5	43342	67064.5	60773.9	75229.3	22865.7	28473.9	32996.5	28908.1	22095.4	31076.1	37809	42971.5	26720.5	1.30643	0.0023902	0.404199	-1.30686	down	--	--	--	--	--	1.33232	9.32894e-05	0.296501	-1.75389	down	--	--	--	--	--	1.29132	5.77927e-05	0.288568	-1.79302	down	--
pmp000003	C16H12O7	Nepetin (5,7,3',4'-Tetrahydroxy-6-methoxyflavone)	Flavonoids	Flavones	520-11-6	26779.4	29956.8	48397.1	15900.2	26903.1	23557.6	24011.9	29787.9	45402.9	10494.6	20214.5	20943.8	9	9	9	11136.9	13446.7	17583.1	1.35003	0.0353812	0.00027217	-11.8432	down	--	--	--	--	--	1.05764	0.100598	0.491309	-1.0253	down	--	--	--	--	--	1.30878	0.0350639	0.000256817	-11.927	down	--
Lmhp009526	C27H46O9	2-α-Linolenoyl-glycerol-1-O-glucoside*	Lipids	Glycerol ester	-	39930.6	11834.3	45031.1	15243.8	50150.7	27289	26785.9	26796	28201	22492.5	12289.9	16555	26190.7	39532.7	49004.1	16636.6	25620.1	25965.9	--	--	--	--	--	--	--	--	--	--	--	--	--	--	--	--	--	--	--	--	--	--	--	--	--	--
Lmrj002793	C14H16N2O4	Cyclo(Phe-Glu)	Amino acids and derivatives	Amino acids and derivatives	-	12780.5	15716.9	19941.1	14034.3	26609.5	15619	16814.1	22970.7	14603.6	29305.2	27125.2	26678.9	30634.5	29777.8	49838.1	100938	101543	64895.4	1.15064	0.0901384	2.02709	1.01941	up	--	--	--	--	--	--	--	--	--	--	--	--	--	--	--	1.16384	0.0764655	2.27609	1.18656	up	--
mws0057	C21H22O11	Eriodictyol-7-O-glucoside	Flavonoids	Flavanones	38965-51-4	134530	112797	89092.4	83557.6	77861.7	96751.2	110287	111535	67938.9	79275.3	85942.9	62841.7	28758.8	62294.1	56240.6	52208.9	79570	56240.6	--	--	--	--	--	--	--	--	--	--	--	--	--	--	--	--	--	--	--	--	1.11239	0.0214971	0.437826	-1.19157	down	--
pme0124	C7H12N2O3	L-Glycyl-L-proline	Amino acids and derivatives	Amino acids and derivatives	704-15-4	20322.2	16410.9	11713.1	14067.8	14947	13041.5	19177.3	16584.2	14066.5	36730.5	27400.3	36745.1	32408.3	22308	24609	12930.9	19925.7	20443.8	--	--	--	--	--	--	--	--	--	--	1.21052	0.0131296	2.08222	1.05812	up	--	--	--	--	--	--	--	--	--	--	--
mws0393	C20H24O2N2	Quinine	Alkaloids	Quinoline alkaloids	130-95-0	7210.77	13712.7	15086.2	24306.6	16168.2	28340.5	27049.8	16139.2	13279.3	4406.52	9873.29	7769.22	6909.42	8770.74	16726.7	10543.1	16198.9	11505.2	--	--	--	--	--	--	--	--	--	--	--	--	--	--	--	--	--	--	--	--	--	--	--	--	--	--
pmb2975	C23H26O11	Hesperetin-3'-O-glucuronide	Flavonoids	Flavanones	1237479-05-8	27755.8	92914.7	44574.1	28641.4	31864.1	43181.2	9	9	9	56502.4	27611.2	31526.6	32195.7	30730.6	34602.8	25735.8	42057	36044.9	1.3515	0.00120406	3612.19	11.8187	up	1.55806	0.0158928	0.0002604	-11.907	down	--	--	--	--	--	1.53615	0.106112	0.000163394	-12.5794	down	--	--	--	--	--	--
Lmsn002494	C19H14O12	Ellagic acid-4-O-Xyloside	Tannins	Tannin	139163-18-1	9	9	9	10101.4	14897.4	11838.8	11104.4	14797.4	18818.1	9729.01	8989.61	7724.31	14289	13349	9002.54	13346	16818.1	10325.3	--	--	--	--	--	--	--	--	--	--	1.35304	0.00438948	979.368	9.93571	up	1.54007	0.0216317	1656.29	10.6937	up	1.30911	0.0173377	1357.06	10.4063	up	1.5209
pme0220	C13H20O3	Methyl jasmonate	Organic acids	Organic acids	1211-29-6	26886.5	15976	23744.8	47410	43289.4	43278.8	61475.3	50275.3	64052.5	27107.6	26500.4	30909.6	27382.4	38030.5	34529.2	38857.3	26743	25654.8	--	--	--	--	--	--	--	--	--	--	--	--	--	--	--	1.45389	0.00303586	2.6394	1.40021	up	--	--	--	--	--	1.3911
pme2125	C18H32O16	Raffinose*	Others	Saccharides	512-69-6	48445.5	17114.6	42989.7	39833.8	39587.6	48997.9	63000.4	52230.5	92201.1	113092	112739	104043	143285	118325	129020	74409.9	119362	90172.9	--	--	--	--	--	--	--	--	--	--	1.18628	0.011211	3.03892	1.60356	up	--	--	--	--	--	1.17812	0.00199358	3.59862	1.84744	up	--
Hmjp006104	C19H21NO5	N-Cis-Feruloyl-3'-O-methyldopamine*	Alkaloids	Phenolamine	-	9	9	9	1344.17	3590.54	8306.95	9	9	9	14649.5	10568.8	19182.5	16775.3	19879	19031.8	8216.62	5331.09	8670.18	1.35141	0.00248312	2062.44	11.0101	up	1.53479	0.164896	0.00203902	-8.93791	down	1.35189	0.0271409	1644.47	10.6834	up	--	--	--	--	--	1.3101	0.00248312	2062.44	11.0101	up	1.49838
mws0640	C5H10O3	2-Hydroxy-2-methylbutyric acid	Organic acids	Organic acids	3739-30-8	9	9	9	9	9	9	9	1097.77	2226.61	1679.33	3145.98	2410.23	1665.09	3333.1	2963.17	1474.53	2421.46	2234.6	--	--	--	--	--	1.09953	0.227297	123.459	6.94789	up	1.35042	0.0296724	267.983	8.066	up	1.08743	0.227297	123.459	6.94789	up	1.30644	0.0346766	294.865	8.20391	up	--
MWS5169	C10H7NO2	Quinoline-4-carboxylic acid	Alkaloids	Quinoline alkaloids	486-74-8	9	9	9	9	9	9	14440.5	12545.9	12733.7	12317.3	15262.2	12572.5	17862.9	19729.2	20676	28679.5	21920.4	36155.5	--	--	--	--	--	1.55863	0.00206847	1471.11	10.5227	up	1.35307	0.00492369	1487.11	10.5383	up	1.54116	0.00206847	1471.11	10.5227	up	1.31014	0.00180722	2158.08	11.0755	up	--
Lmhp008744	C33H56O14	1-α-Linolenoyl-glycerol-2,3-di-O-glucoside*	Lipids	Glycerol ester	-	6409.78	6600.93	14604.1	11002.1	9	20052	22041.6	12858	19229.6	22149.6	5414.65	17640.6	25815.5	19186.9	14837	13325.1	21508.8	21045.7	--	--	--	--	--	--	--	--	--	--	--	--	--	--	--	--	--	--	--	--	1.04465	0.0636958	2.16693	1.11565	up	--
Lmsn008066	C30H48O7	1β,2α,3α,19α,23-Pentahydroxyurs-12-en-28-oic acid	Terpenoids	Triterpene	-	12293.9	6366.94	9	9	9	9	10131.5	13516.8	15083.3	12042.2	12894.4	7479.36	14436.3	9181.02	25458.2	5147.79	8498.94	7783.47	--	--	--	--	--	1.55798	0.0125865	1434.5	10.4863	up	--	--	--	--	--	--	--	--	--	--	--	--	--	--	--	1.07447
MWS0813	C5H7NO3	5-Oxoproline*	Amino acids and derivatives	Amino acids and derivatives	149-87-1	9	9	9	18338.9	12966.5	17301.2	6536.42	10022.2	5677.13	10238.1	17186	16659.2	26420.6	9	22254.6	24021.3	16729.7	15384.4	--	--	--	--	--	1.39188	0.0155154	0.457463	-1.12827	down	1.35193	0.0223553	1632.71	10.6731	up	1.53929	0.0307277	823.545	9.6857	up	--	--	--	--	--	1.52107
MWStz211	C14H16N2O3	Cyclo(L-Phe-trans-4-hydroxy-L-Pro)	Amino acids and derivatives	Amino acids and derivatives	118477-06-8	6527.15	6697.77	7141.8	9	9	9	9	9	9	9922.36	7989.15	9	8516.26	11609.8	9	11672	13795.5	8256.77	--	--	--	--	--	--	--	--	--	--	--	--	--	--	--	1.54124	0.000729277	0.00132569	-9.55904	down	--	--	--	--	--	1.52161
Wmmn002441	C10H16O3	(E)-Linalool-1-oic acid	Lipids	Free fatty acids	-	17424.7	23370.4	25106.8	9	9	9	9	9	9	39306.5	60064.3	37024.4	27755.3	43701.4	36747.9	62140.5	43357.2	39537.8	1.35082	0.0159933	4007.58	11.9685	up	--	--	--	--	--	1.19624	0.0736321	2.06967	1.0494	up	1.54065	0.011035	0.0004097	-11.2531	down	--	--	--	--	--	1.52102
pme0264	C10H14N2O5	Thymidine	Nucleotides and derivatives	Nucleotides and derivatives	50-89-5	20846.4	15097.1	22163	6178.14	22196.7	7829.61	9	9	9	27119.5	35273.3	22958.5	28634.1	32132.4	28480.8	33710	45615	56428.8	1.35148	0.00160384	3305.45	11.6906	up	1.54915	0.141195	0.000745764	-10.389	down	--	--	--	--	--	1.54055	0.0123254	0.000464664	-11.0715	down	--	--	--	--	--	--
MWSmce613	C14H26N4O11P2	Citicoline	Nucleotides and derivatives	Nucleotides and derivatives	987-78-0	9	9	9	28327	15033.2	18320.6	21373.1	22004.5	18041.2	49851.4	38953.8	35216.9	37701.4	48469.9	52870.1	52992.8	31577.5	42176.9	1.29644	0.0226442	2.26382	1.17876	up	--	--	--	--	--	1.3529	0.0110937	4593.41	12.1654	up	1.54108	0.00358997	2274.77	11.1515	up	1.30986	0.0093224	5149.68	12.3303	up	1.51989
Lmhp007840	C27H52NO7P	LysoPC 19:2*	Lipids	LPC	-	381500	455750	423704	219567	210853	255193	174159	211547	176651	744702	499919	425503	9	9	9	408992	359241	240357	1.35143	0.00412002	4.80122e-05	-14.3462	down	--	--	--	--	--	--	--	--	--	--	1.51105	0.00206417	0.445977	-1.16496	down	1.31013	0.00260654	2.14124e-05	-15.5112	down	--
mws4163	C24H42O21	Nystose	Others	Saccharides	13133-07-8	9	9	9	7398.77	9029.72	5243.82	10706.9	6477.77	7382.52	15973.7	18051.9	19205.8	16945.4	15701.8	15661.9	8596.91	13786	14434.8	--	--	--	--	--	--	--	--	--	--	1.35319	0.00283115	1971.53	10.9451	up	1.53971	0.023825	909.894	9.82955	up	1.31019	0.000684694	1789.22	10.8051	up	1.51989
pmp000583	C22H20O12	Diosmetin-7-O-glucuronide	Flavonoids	Flavones	35110-20-4	45144.9	21082.9	20530.4	24588.6	15087.4	46657.5	27170.1	13912.8	24588.6	9	9	9	67297.7	31500.8	28073.6	20689.1	32413.8	35381.7	--	--	--	--	--	--	--	--	--	--	1.3505	0.0705424	0.00031121	-11.6498	down	--	--	--	--	--	--	--	--	--	--	--
MWStz205	C14H16N2O2	Cyclo(D-Phe-L-Pro)*	Amino acids and derivatives	Amino acids and derivatives	26488-24-4	9181.75	9	10167.4	9	9	9	34888.2	38409.8	27440.6	6196.5	3955.49	5058.17	20576.6	35671.6	27590.9	12318.3	12579.3	7503.01	--	--	--	--	--	1.5583	0.00914996	3731.06	11.8654	up	--	--	--	--	--	--	--	--	--	--	--	--	--	--	--	1.07598
Zmyn004732	C18H30O3	2R-hydroxy-9Z,12Z,15Z-octadecatrienoic acid	Lipids	Free fatty acids	-	668028	572525	482774	516560	356260	401739	297841	398721	509403	656470	479382	777824	734238	694266	1.00176e+06	392204	471760	654510	1.18923	0.0308518	2.01521	1.01093	up	--	--	--	--	--	--	--	--	--	--	--	--	--	--	--	--	--	--	--	--	--
MWS1752	C6H12O2	Ethyl butyrate*	Organic acids	Organic acids	105-54-4	16708.7	21392.5	15173.4	16399.6	5673.56	17289.6	16729.8	11357.3	11763.8	9	9	9	7938.12	6955.21	9400.3	11620.8	12405.5	7261.1	--	--	--	--	--	--	--	--	--	--	1.35277	0.0109233	0.000506809	-10.9463	down	--	--	--	--	--	1.23888	0.0240485	0.456008	-1.13287	down	--
mws2118	C21H24O10	Phloretin-2'-O-glucoside (Phlorizin)	Flavonoids	Chalcones	60-81-1	228188	23451.6	10606	9	18325.5	26831.7	15823.9	42594.9	20243.2	16635.5	15051.6	16722.5	6550	8425.14	12256.6	22259.6	15340.4	26690.7	1.10863	0.170027	0.346187	-1.53038	down	--	--	--	--	--	--	--	--	--	--	--	--	--	--	--	--	--	--	--	--	--
MWSmce467	C9H10O2	4-Allylcatechol	Phenolic acids	Phenolic acids	1126-61-0	9386.64	5267.64	5619.63	14044.9	9026.62	8765.47	6194.16	4927.63	2609.73	6532.22	4282.5	2806.18	3326.19	5981.57	3720.36	2924.75	4145.74	2502.45	--	--	--	--	--	1.28746	0.0509638	0.431307	-1.21321	down	--	--	--	--	--	--	--	--	--	--	--	--	--	--	--	--
pmn001370	C32H42O16	Pinoresinol-4,4'-O-di-O-glucoside	Lignans and Coumarins	Lignans	63902-38-5	103475	144919	125232	119868	85148.2	88506.5	112139	91807	143623	80734.4	59051.9	45704.6	97053.2	48171	61236.5	61415.6	51275	85827.7	--	--	--	--	--	--	--	--	--	--	1.19446	0.0171144	0.49646	-1.01025	down	--	--	--	--	--	--	--	--	--	--	--
pme2890	C8H16N2O4S2	L-Homocystine	Amino acids and derivatives	Amino acids and derivatives	626-72-2	33414.8	45575.4	30609	38649.5	28159.9	26570.1	33467.2	24609.5	32206.6	29338.9	24654.9	19058.5	10862.9	19079.9	23742.7	13286.4	22938	21215.4	--	--	--	--	--	--	--	--	--	--	--	--	--	--	--	--	--	--	--	--	1.07311	0.0367674	0.489835	-1.02963	down	--
mws0748	C16H18O9	1-Caffeoylquinic acid*	Phenolic acids	Phenolic acids	1241-87-8	21988.2	29798.8	15814.4	13511.3	14346	26922.8	9	9	9	32320.2	30139.9	20325.8	26745.5	15691.5	25629.4	21122.2	20267	32092.4	1.35029	0.0231681	2520.98	11.2998	up	1.5561	0.0521188	0.00049288	-10.9865	down	--	--	--	--	--	1.53962	0.0307854	0.0003994	-11.2899	down	--	--	--	--	--	--
mws1002	C17H14O8	Syringetin	Flavonoids	Flavonols	4423-37-4	19463.5	39669.2	22304.3	32714.2	29928.2	31333.7	33553.2	44065	52664.5	13813.5	16862	20413.7	37996.2	40426.5	37340.8	33112	20814.1	21910.1	--	--	--	--	--	--	--	--	--	--	--	--	--	--	--	--	--	--	--	--	--	--	--	--	--	--
Lmrj002244	C10H14N2O2	Cyclo(Pro-Pro)	Amino acids and derivatives	Amino acids and derivatives	6708-06-1	9	9	9	9	9	9	9	9	9	7209.13	5793.31	8629.39	11214.1	16372.1	4373.28	5730.86	8952.86	5805.57	1.34303	0.0921002	1183.69	10.2091	up	--	--	--	--	--	1.35255	0.0126787	801.179	9.64598	up	--	--	--	--	--	1.30172	0.0921002	1183.69	10.2091	up	--
HJN110	C30H48O3	Betulinic acid	Terpenoids	Triterpene	472-15-1	9	9	9	9	9	9	45552.8	52857.3	77921.8	31761.5	55469.5	60548.8	58849.7	41264.9	48055.3	41506.8	60645.1	72872.6	--	--	--	--	--	1.55776	0.0267083	6530.81	12.673	up	1.35184	0.0309461	5473.33	12.4182	up	1.54033	0.0267083	6530.81	12.673	up	1.30986	0.0105799	5487.78	12.422	up	--
pmb0302	C2H8NO3P	2-Aminoethylphosphonate	Others	Others	2041-14-7	13386.3	16718.6	12330.2	9	6196.81	5481.65	7943.55	4341.46	6704.47	9173.66	4892.28	8527.42	5491.28	3067.79	7971.52	15309.1	18248.9	25697.2	--	--	--	--	--	--	--	--	--	--	--	--	--	--	--	1.3857	0.0110796	0.447494	-1.16006	down	1.13249	0.0113004	0.38955	-1.36012	down	--
Ymjm000140	C17H20O9	3-O-Caffeoylquinic acid methyl ester	Phenolic acids	Phenolic acids	123483-19-2	81905.8	59741.6	66281.3	45301	54729.7	50632.1	94627.4	163614	131298	207402	80240	145765	90765	311954	145796	60770.9	106841	87574.3	--	--	--	--	--	1.46597	0.0548595	2.5855	1.37044	up	1.02033	0.173734	2.0844	1.05963	up	--	--	--	--	--	--	--	--	--	--	--
MWStz261	C11H18N2O2	Cyclo(D-Leu-L-Pro)*	Amino acids and derivatives	Amino acids and derivatives	36238-67-2	7551.77	13687.2	8077.97	9	7567.78	12351	35573.5	15530	23756.2	11842	4356.64	10529.2	21256.9	23018.4	16693.4	13578.9	8749.71	15421.6	--	--	--	--	--	--	--	--	--	--	--	--	--	--	--	1.28415	0.10888	2.55346	1.35246	up	1.14512	0.0179466	2.07964	1.05634	up	--
pmb0681	C20H18O9	Apigenin-8-C-Arabinoside	Flavonoids	Flavones	-	129998	116130	133009	101280	95782.8	52230.7	34377.5	126698	101727	35267.8	36619.6	78233.7	119658	25304.8	144327	129890	83480.9	82243.4	--	--	--	--	--	--	--	--	--	--	1.19661	0.0219353	0.395954	-1.33659	down	--	--	--	--	--	--	--	--	--	--	--
Lmyn003028	C19H28O11	Benzyl-β-gentiobioside	Phenolic acids	Phenolic acids	56775-64-5	16277.1	29861.3	22639.7	7913.87	22400.6	17315.3	9	9	9	26536.5	14729.4	24301.5	36239.8	8999.37	25979.9	30465.6	19639.4	34882.2	1.34374	0.0961483	2637.74	11.3651	up	1.5532	0.0646571	0.000566872	-10.7847	down	--	--	--	--	--	1.53973	0.0280895	0.000392567	-11.3148	down	--	--	--	--	--	--
pme2362	C8H8O3	Mandelic acid	Phenolic acids	Phenolic acids	90-64-2	9	9	9	74752	206896	221983	91915	84188.5	98578.1	121491	240317	229522	236446	254002	265510	137525	245132	190781	1.34307	0.000520184	2.75212	1.46055	up	--	--	--	--	--	1.35201	0.0351086	21901.1	14.4187	up	1.54123	0.00205605	10173.4	13.3125	up	1.3102	0.00112281	27998.4	14.7731	up	1.5177
Hmjn004446	C30H26O13	Luteolin-7-O-(6''-caffeoyl)rhamnoside	Flavonoids	Flavones	-	5349.44	8455.72	18359.7	21545.8	15546.9	22254.2	24375.7	18538.1	24107.4	12783	16065.4	6032.86	13772.3	9	6857.72	9273.42	16636.6	12929.5	--	--	--	--	--	--	--	--	--	--	--	--	--	--	--	1.1663	0.0790558	2.08368	1.05913	up	--	--	--	--	--	--
pmp001245	C15H22NO4+	Feruloylcholine	Alkaloids	Phenolamine	85927-25-9	19459.7	16687	17086.1	12066.4	9	13326.6	11669.2	17033.5	24202.2	9	9	9	16630.9	12319.5	18789.9	20869.5	11497.6	16812.5	--	--	--	--	--	--	--	--	--	--	1.35322	0.00237275	0.000507206	-10.9451	down	--	--	--	--	--	--	--	--	--	--	--
MWSmce706	C5H8N2O2	Cyclo(Ala-Gly)	Amino acids and derivatives	Amino acids and derivatives	4526-77-6	434501	468144	582290	553025	284859	354618	545613	603384	607022	9	9	9	9	9	9	406828	714682	719643	1.35151	0.00115282	1.53757e-05	-15.989	down	--	--	--	--	--	1.35317	0.00806551	1.81826e-05	-15.7471	down	--	--	--	--	--	1.30999	0.00806551	1.81826e-05	-15.7471	down	--
Lmsp003939	C28H32O16	Isorhamnetin-3-O-galactoide-7-O-rhamnoside*	Flavonoids	Flavonols	-	26683	45675.9	20649	15313.2	23088.5	15725.5	11235.7	9408.76	25062.1	33695.2	19443.9	8676.86	10143	12491	21041.5	13373.8	18795.6	10550	--	--	--	--	--	--	--	--	--	--	--	--	--	--	--	1.08017	0.166525	0.491427	-1.02495	down	--	--	--	--	--	--
Lmsp004045	C28H32O16	Isorhamnetin-3-O-glucoside-7-O-rhamnoside*	Flavonoids	Flavonols	-	26683	45675.9	20649	15313.2	23088.5	15725.5	11235.7	9408.76	25062.1	33695.2	19443.9	8676.86	10143	12491	21041.5	13373.8	18795.6	10550	--	--	--	--	--	--	--	--	--	--	--	--	--	--	--	1.08017	0.166525	0.491427	-1.02495	down	--	--	--	--	--	--
pme2529	C6H12O5	1,5-Anhydro-D-glucitol	Others	Saccharides	154-58-5	9	9	9	60940.9	82647.3	115545	9	9	9	46481	13838.8	78007.8	60050.3	49435.3	61612.8	52499.7	64316.9	34712.6	1.35139	0.00447023	6336.98	12.6296	up	1.55748	0.032155	0.000104193	-13.2284	down	1.34327	0.130583	5123.24	12.3228	up	--	--	--	--	--	1.31008	0.00447023	6336.98	12.6296	up	1.52044
Lmyn004037	C28H26O15	Eriodictyol-7-O-(6''-O-galloyl)glucoside	Flavonoids	Flavanones	-	9	9	9	9	9	9	9	9	9	21758.7	19346.7	19742.8	18903.1	19733.1	25064.8	13000.6	16063.4	22994	1.35118	0.00817167	2359.3	11.2041	up	--	--	--	--	--	1.35326	0.0013541	2253.64	11.138	up	--	--	--	--	--	1.30992	0.00817167	2359.3	11.2041	up	--
pme1119	C10H12N4O5	Inosine	Nucleotides and derivatives	Nucleotides and derivatives	58-63-9	18298.5	10903	8885.01	27983.1	19876.4	24507.2	18289.4	32999.1	13368.7	17901.9	23579.1	14712.8	35380.1	17874.5	27682.1	33815.4	31018	52433.7	--	--	--	--	--	--	--	--	--	--	--	--	--	--	--	--	--	--	--	--	1.03732	0.0869965	2.12508	1.08751	up	--
mws1015	C15H16O9	Esculin (6,7-Dihydroxycoumarin-6-O-glucoside)	Lignans and Coumarins	Coumarins	531-75-9	9	9	9	26960	23022.8	23801.4	26161.7	25731.7	25026.8	9	9	9	17249.6	21218	15347.6	47112.8	26199.9	48273.5	--	--	--	--	--	--	--	--	--	--	--	--	--	--	--	1.54128	0.00016654	2848.89	11.4762	up	1.30977	0.00917467	1993.16	10.9608	up	1.52156
Cmyn001328	C15H16O9	Daphnin	Lignans and Coumarins	Coumarins	486-55-5	9	9	9	26960	23022.8	23801.4	26161.7	25731.7	25026.8	9	9	9	17249.6	21218	15347.6	47112.8	26199.9	48273.5	--	--	--	--	--	--	--	--	--	--	--	--	--	--	--	1.54128	0.00016654	2848.89	11.4762	up	1.30977	0.00917467	1993.16	10.9608	up	1.52156
mws0853	C11H14O4	Sinapyl alcohol	Phenolic acids	Phenolic acids	537-33-7	21403.1	15502.9	26278.1	9	15230.4	22446.7	16654.4	26935.9	11970.6	9	9	9	30255.7	10933.3	17792.1	14380.5	13100.7	22566.8	--	--	--	--	--	--	--	--	--	--	1.35234	0.0212027	0.000427322	-11.1924	down	--	--	--	--	--	--	--	--	--	--	--
pmf0512	C2H3NO3	Oxamic acid	Amino acids and derivatives	Amino acids and derivatives	471-47-6	9	5018.01	11698.7	5358.82	7773.94	6738.34	9	9	9	8315.5	8282.23	10304.9	11487.9	12557.7	14193.5	14029.2	9812.65	18538.8	1.35134	0.0037932	1416.27	10.4679	up	1.55792	0.0109999	0.00135876	-9.5235	down	--	--	--	--	--	1.08626	0.241921	0.00161428	-9.27489	down	--	--	--	--	--	--
MWSmce608	C6H13NO3	4-Hydroxy-L-Isoleucine	Amino acids and derivatives	Amino acids and derivatives	781658-23-9	181412	138363	193485	188985	167683	158323	236869	329236	305237	217319	459755	364949	209770	332867	441293	299924	190313	365376	--	--	--	--	--	--	--	--	--	--	1.09417	0.122924	2.03021	1.02163	up	--	--	--	--	--	--	--	--	--	--	--
MWSmce224	C19H22O3	Aurapten	Lignans and Coumarins	Coumarins	495-02-3	12253.9	11682.4	9484.31	9	9	9	16405	13163.1	16756.4	13013.4	14165.5	14239	17669.1	11912.3	21443.9	7844.47	14551.9	10273.8	--	--	--	--	--	1.55841	0.00544773	1715.72	10.7446	up	--	--	--	--	--	--	--	--	--	--	--	--	--	--	--	1.5213
MWS1812	C11H22O	2-Undecanone	Others	Ketone compounds	112-12-9	32492.2	28737.3	25531.7	39744.5	33992.8	28083.6	32206.4	27409.5	30787.1	9	9	9	16378.7	20439.5	18428.1	28677.4	17278.7	17204.3	--	--	--	--	--	--	--	--	--	--	1.3531	0.00480544	0.000311199	-11.6499	down	--	--	--	--	--	--	--	--	--	--	--
pma0634	C28H38N4O4	N1,N5-Bis(p-coumaroyl)spermine	Alkaloids	Phenolamine	-	14470.1	26277.1	9065.4	29581.4	26210.4	22123.1	20036.6	17848.4	16713	20358.9	24744.9	44748	33935.3	38764.2	28563.3	17964.7	33904.3	32586.4	--	--	--	--	--	--	--	--	--	--	--	--	--	--	--	--	--	--	--	--	1.01962	0.0566761	2.03287	1.02352	up	--
MWS0611	C6H12N2O3	D-Alanyl-D-Alanine*	Amino acids and derivatives	Amino acids and derivatives	923-16-0	1191.37	2890.18	1641.91	9	9	9	9	9	9	9	9	9	4981	3372.01	2770.63	3459.31	5461.34	6722.69	1.3494	0.0303771	411.987	8.68645	up	--	--	--	--	--	1.34673	0.0647298	0.00471743	-7.72778	down	1.53392	0.0647298	0.00471743	-7.72778	down	--	--	--	--	--	1.51438
Hmbn002692	C22H30O14	6'-O-Feruloyl-D-sucrose	Phenolic acids	Phenolic acids	118230-77-6	252594	234336	115350	125997	76035.7	165737	53342.8	119680	87801.8	80826.5	106368	140336	80351.1	83333.3	179925	83768.2	43876.2	80495.7	--	--	--	--	--	--	--	--	--	--	--	--	--	--	--	1.18928	0.101837	0.433062	-1.20735	down	--	--	--	--	--	--
Hmqp001042	C10H20O6	Butyl beta-D-glucoside	Others	Saccharides	5391-18-4	9	9	9	9039.08	13406.5	18483.6	15393.8	7006.18	9	24486.3	12130.1	18705.4	24468.9	20379.1	22512.3	23065.9	38959.6	22940.2	--	--	--	--	--	--	--	--	--	--	1.35137	0.0355167	2048.96	11.0007	up	1.08625	0.235427	829.961	9.6969	up	1.31011	0.00275726	2494.83	11.2847	up	1.51924
MWS4312	C4H6O3	Butanone acid	Organic acids	Organic acids	600-18-0	11062.7	18369.4	16075.9	9	9	9	9756.24	17252.8	12956.8	9	9	9	10661.3	16963.3	12202	11731.5	6182.74	12051.5	--	--	--	--	--	1.55725	0.0255945	1480.22	10.5316	up	1.35217	0.019656	0.000593303	-10.7189	down	--	--	--	--	--	--	--	--	--	--	1.52037
mws0601	C5H5NO2	Pyrrole-2-carboxylic acid	Organic acids	Organic acids	634-97-9	9	9	9	9	9	9	9	9	9	11062.9	12424.4	8084.49	14761.8	24181	9566.44	16968.1	13269.1	8415	1.34804	0.0634534	1796.64	10.8111	up	--	--	--	--	--	1.35239	0.01453	1169.32	10.1915	up	--	--	--	--	--	1.30669	0.0634534	1796.64	10.8111	up	--
mad1424	C17H14O13	Ditartaroyl-hydroxycoumarin	Lignans and Coumarins	Coumarins	-	9	9	9	9	9	9	19503.2	26613.2	14643.7	28369.3	19245.2	22354	22920	23806.3	28195.9	25985.7	46854.8	28534.7	--	--	--	--	--	1.55722	0.0282326	2250.37	11.1359	up	1.35276	0.0129398	2591.43	11.3395	up	1.53973	0.0282326	2250.37	11.1359	up	1.31007	0.0042416	2774.9	11.4382	up	--
MWStz054	C9H13NO	2,4,6,6-Tetramethyl-3(6H)-pyridinone	Alkaloids	Pyridine alkaloids	203524-64-5	63313.5	75217.7	64268.3	45249.5	57923.6	62121.1	109739	96786.3	133600	83659.3	56000.8	53966.2	79175.9	76964.8	83861.5	50379.4	71239.9	101840	--	--	--	--	--	1.46088	0.0184999	2.05769	1.04103	up	--	--	--	--	--	--	--	--	--	--	--	--	--	--	--	--
pme0513	C5H12O5	Xylitol	Others	Saccharides	87-99-0	28846.9	21939.6	28094.9	21387	24081.4	22337.2	13556	16169.9	22247.7	9	9	9	21294.4	17998.5	18755.9	26950.3	16640.4	13744.3	--	--	--	--	--	--	--	--	--	--	1.35304	0.00685752	0.000342286	-11.5125	down	--	--	--	--	--	--	--	--	--	--	--
pmb0680	C36H36O17	Vitexin-7-O-(6''-p-coumaroyl)glucoside	Flavonoids	Flavones	-	9	9	9	26806.4	8170.75	12232.5	15953.3	33030.7	25178.1	11075.5	9455.39	17544.2	9	9	9	12865.3	25143.4	27939.3	1.34947	0.0376456	0.000364067	-11.4235	down	--	--	--	--	--	1.35159	0.0359242	1410.19	10.4617	up	1.53915	0.0376456	2746.75	11.4235	up	--	--	--	--	--	1.51488
Zmdp001663	C10H18N2O5S	γ-glutamylmethionine	Amino acids and derivatives	Amino acids and derivatives	17663-87-5	30611.4	19853.8	35435.3	22899.6	7872.75	12766.4	21789.9	10490.9	29804.9	9599.66	25387	9248.3	15297.1	14291	8039.77	23347	22620.3	41389.7	--	--	--	--	--	--	--	--	--	--	--	--	--	--	--	--	--	--	--	--	1.10302	0.0538983	0.43804	-1.19086	down	--
mws2186	C20H18O11	Avicularin(Quercetin-3-O-α-L-arabinofuranoside)	Flavonoids	Flavonols	572-30-5	5752.88	4050.62	9	2944.02	6415.16	8780.26	9	9	9	9	13526.5	4628.05	4657.81	8264.34	9	10912.1	10929.6	5195.19	--	--	--	--	--	1.5508	0.0705637	0.00148847	-9.39196	down	--	--	--	--	--	1.0896	0.195584	0.00275159	-8.50552	down	--	--	--	--	--	--
mws1389	C30H48O3	Oleanolic acid	Terpenoids	Triterpene	508-02-1	48743	36388	54741.1	9	9	9	31252.3	24013.4	33377.5	41487.8	33499.3	31024	15619.8	38828.9	41259.1	40535.9	30268.3	62791.5	--	--	--	--	--	1.55826	0.00908201	3283.08	11.6808	up	--	--	--	--	--	--	--	--	--	--	--	--	--	--	--	1.52105
Hmcp001919	C30H34O18	Isorhamnetin-3-O-(6''-acetylglucosyl)(1→3)-glucoside	Flavonoids	Flavonols	-	53554.6	14663	14223.1	73808	86323.5	35590.7	15271.6	45574.6	45057.3	42826.2	45848.7	38534.6	15811.6	48594.6	26934	68558	63683	30942.4	--	--	--	--	--	--	--	--	--	--	--	--	--	--	--	--	--	--	--	--	--	--	--	--	--	1.061
MWSHY0049	C16H14O6	Hesperetin	Flavonoids	Flavanones	520-33-2	224758	137443	190661	155013	159376	200353	151044	216692	208130	9	9	9	9	9	9	251474	124303	153738	1.35114	0.0113276	4.68859e-05	-14.3805	down	--	--	--	--	--	1.35279	0.0184829	4.88368e-05	-14.3217	down	--	--	--	--	--	1.30972	0.0184829	4.88368e-05	-14.3217	down	--
Zmyn000110	C6H14NO8P	D-Glucosamine 1-phosphate	Others	Saccharides	2152-75-2	113095	144449	149751	190275	192862	166603	168156	182208	175029	228772	230888	230956	9	9	9	267825	124856	274566	1.35153	0.000536235	5.13901e-05	-14.2481	down	--	--	--	--	--	--	--	--	--	--	--	--	--	--	--	1.30992	0.00702367	6.6291e-05	-13.8808	down	--
pme0428	C12H14O5	3,4,5-Trimethoxycinnamic acid	Phenolic acids	Phenolic acids	90-50-6	3278.81	2390.47	3587.43	4481.97	3567.68	4484.95	3121.26	3107.7	1936.77	2093.43	2079.99	1657.97	9	4161.39	1318.24	2976.35	4923.37	6671.84	--	--	--	--	--	--	--	--	--	--	--	--	--	--	--	--	--	--	--	--	--	--	--	--	--	--
pmb0758	C24H26O11	Anisic acid-O-feruloyl glucoside	Phenolic acids	Phenolic acids	-	9	9	9	9	9	9	9	9	9	9	9	9	36818.7	29618.5	28704	25087.9	50055.8	29571.8	1.35133	0.0064872	3523.75	11.7829	up	--	--	--	--	--	--	--	--	--	--	--	--	--	--	--	1.30997	0.0064872	3523.75	11.7829	up	--
HJAP006	C23H24O13	Syringetin-7-O-glucoside*	Flavonoids	Flavonols	-	59767.3	68811.4	117231	115139	83846.9	130375	9	9	9	54244.2	170418	35764.2	65397.5	133233	120570	67675.3	145314	95924	1.34994	0.0362429	11822.2	13.5292	up	1.55815	0.01521	8.19768e-05	-13.5744	down	--	--	--	--	--	1.5397	0.0442864	0.000109841	-13.1523	down	--	--	--	--	--	--
MWSHY0199	C28H24O16	Quercetin-3-O-(6''-O-galloyl)galactoside	Flavonoids	Flavonols	53171-28-1	6748.52	9	8631.72	6095.19	4908.24	5504.75	12173.4	9918.81	11089.4	6169.93	6725.28	9775.55	9	7984.42	7934.54	9811.24	5589.72	12907.9	--	--	--	--	--	1.51316	0.00465007	2.01001	1.0072	up	--	--	--	--	--	--	--	--	--	--	--	--	--	--	--	--
pmb0108	C19H18O8	Feruloyl syringic acid	Phenolic acids	Phenolic acids	-	9	9	9	24047.3	58227	34401.5	75691	21843.1	44348.5	30129	39292.3	29170.4	19433.1	42362.1	41457.7	36753.5	15742.2	33103.9	--	--	--	--	--	--	--	--	--	--	1.35294	0.00950444	3651.55	11.8343	up	1.53562	0.0939297	5254.91	12.3595	up	1.30766	0.044337	3824.18	11.9009	up	1.51872
HJAP050	C19H21NO5	N-Feruloyl-3-methoxytyramine	Alkaloids	Phenolamine	78510-19-7	9	9	9	9	9	9	9	9	9	11783.8	16166.8	18652.5	19723.7	19084	24235.5	9054.1	13161.9	5815.29	1.35129	0.00590335	2334.93	11.1892	up	--	--	--	--	--	1.35244	0.0163178	1726.04	10.7533	up	--	--	--	--	--	1.31001	0.00590335	2334.93	11.1892	up	--
MWSslk229	C22H22O10	Calycosin-7-O-glucoside	Flavonoids	Isoflavones	20633-67-4	49713	71988.3	155574	119158	44366	37051.1	110080	51074.9	67620.9	9	9	9	37320.2	59730.2	60179.5	39733.5	36241.3	71668.7	--	--	--	--	--	--	--	--	--	--	1.34978	0.103109	9.7376e-05	-13.3261	down	--	--	--	--	--	--	--	--	--	--	--
Zmhn001420	C8H6O4	5,7-Dihydroxy-1(3H)-isobenzofuranone	Phenolic acids	Phenolic acids	27979-58-4	71186.9	33101.2	53046.5	67866.9	37513.5	54134.6	52813.2	9	104493	98264.5	92110.1	46444.5	9	9	9	51440	86468.8	40054.7	--	--	--	--	--	--	--	--	--	--	--	--	--	--	--	--	--	--	--	--	1.30858	0.0412901	0.000171609	-12.5086	down	--
MWS4396	C11H8O3	1-Hydroxy-2-Naphthoic Acid	Organic acids	Organic acids	86-48-6	22869.7	23183.2	20528.3	9	9	9	21109	17442.8	19647.1	12485.2	18819.4	15419.9	19103.4	22035.2	19021.1	29612.4	24929	12066.4	--	--	--	--	--	1.55858	0.00300621	2155.51	11.0738	up	--	--	--	--	--	--	--	--	--	--	--	--	--	--	--	1.5216
Lmfp003403	C21H20O13	Quercetagetin-7-O-glucoside(Quercetagitrin)	Flavonoids	Flavonols	548-75-4	67565.4	25451.8	24913.5	25371.5	20177	27402.5	29273.4	32891.1	34159.1	9	9	9	31890.5	35875.7	9	40571.3	61830.9	94498.9	--	--	--	--	--	--	--	--	--	--	1.34904	0.108587	0.000228948	-12.0927	down	--	--	--	--	--	--	--	--	--	--	--
Lmyn008503	C8H16O2	Octanoic acid	Lipids	Free fatty acids	124-07-2	9	9	9	19237.6	10383	7307.37	9	9	9	9	9	9	9	9	9	8402.63	12850.4	19646.3	--	--	--	--	--	1.55391	0.0751247	0.000731154	-10.4175	down	--	--	--	--	--	--	--	--	--	--	--	--	--	--	--	1.51688
Hmjp005906	C19H21NO5	N-Trans-Feruloyl-3'-O-methyldopamine*	Alkaloids	Phenolamine	-	9	9	9	9	9	9	9	9	9	8868.94	17340.9	16596.1	18278.4	20668.9	25656.8	10753.2	12366.3	4858.06	1.35108	0.0100422	2392.75	11.2245	up	--	--	--	--	--	1.35097	0.0342336	1585.41	10.6306	up	--	--	--	--	--	1.30982	0.0100422	2392.75	11.2245	up	--
mws0437	C5H12O5	D-Arabitol*	Others	Saccharides	488-82-4	138585	89234.8	80397.5	54219	41956.8	42375.9	30375.7	75135.2	69129.2	13487.5	11452.4	15384.5	50514.8	58826.5	46986.9	57484.4	58831.9	23650.6	--	--	--	--	--	--	--	--	--	--	1.33027	0.0382648	0.130831	-2.93423	down	--	--	--	--	--	--	--	--	--	--	1.37191
MWStz282	C11H11NO3	3-Hydroxy-3-acetonyloxindole	Alkaloids	Plumerane	33417-17-3	17204.7	19442.3	20906.7	10677.6	17697.1	22188.7	12962.7	13028.7	12654.6	9	9	9	9	9	9	10462	26826.2	19312.7	1.35155	8.02052e-05	0.000698648	-10.4831	down	--	--	--	--	--	1.35319	0.00313621	0.000469127	-11.0577	down	--	--	--	--	--	1.31001	0.00313621	0.000469127	-11.0577	down	--
Lmyp003772	C10H11NO5	2-Hydroxy-4,7-dimethoxy-1,4-benzoxazin-3(4H)-one (HDMBOA)	Alkaloids	Alkaloids	149182-67-2	23682.1	34937.2	9	25658.6	14410.1	29557.4	33583.8	37954.1	13929.3	85163.5	55700	100915	44861.4	21234.2	52304.9	24279.6	46470	62792.6	--	--	--	--	--	--	--	--	--	--	--	--	--	--	--	--	--	--	--	--	--	--	--	--	--	--
MWS20147	C21H20O11	Luteolin-3'-O-glucoside*	Flavonoids	Flavones	-	9	9	9	9	9	9	67166	65009.5	134991	37685.8	93328.5	53966.1	9	9	9	107619	60494.2	48095.3	1.34963	0.0605888	0.000101061	-13.2725	down	1.55668	0.0605888	9895.05	13.2725	up	1.35085	0.0648694	6851.13	12.7421	up	1.53928	0.0605888	9895.05	13.2725	up	--	--	--	--	--	--
MWSmce254	C7H8O3	Ethyl maltol	Phenolic acids	Phenolic acids	4940-11-8	9	9	9	8613.4	9315.59	9	9	9	9	1894.17	1236.82	2540.4	4291.23	3124.16	9	1865.72	1239.16	3076.14	--	--	--	--	--	1.10245	0.18413	0.00150519	-9.37584	down	1.34921	0.0377541	210.051	7.7146	up	--	--	--	--	--	--	--	--	--	--	1.07533
pmb0666	C38H40O19	Isovitexin-7-O-(6''-sinapoyl)glucoside	Flavonoids	Flavones	-	271348	214102	215224	189126	191418	208680	50055.5	107295	162243	56048.7	94836	150002	87949.5	82865.3	163013	86583.3	54543.7	138768	--	--	--	--	--	--	--	--	--	--	1.13798	0.0199591	0.429424	-1.21952	down	1.20507	0.0384947	0.456123	-1.1325	down	1.1302	0.0222452	0.476438	-1.06964	down	--
pme1383	C8H11NO3	Pyridoxine	Others	Vitamin	65-23-6	4526.51	5732.53	8633.67	7730.75	9285.43	2235.89	8944.49	7758.41	16034.9	25260.9	11860.5	14559.9	15092.7	9575.03	13144.5	12936.3	7546.32	19867.2	--	--	--	--	--	--	--	--	--	--	1.16277	0.106142	2.73552	1.45181	up	--	--	--	--	--	1.1004	0.0393549	2.00142	1.00102	up	--
mws2218	C8H10N4O2	Caffeine	Alkaloids	Alkaloids	58-08-2	4423.51	34772.8	3956.45	8763.07	6960.81	10953.5	2802.8	1668.66	8787.02	16984.5	19367	8736.98	5671.49	2606.6	5593.44	10082.3	14496.3	5238.62	--	--	--	--	--	1.05228	0.169984	0.496994	-1.0087	down	--	--	--	--	--	--	--	--	--	--	--	--	--	--	--	--
pme3081	C8H12N2O2	4-(Aminomethyl)-5-(hydroxymethyl)-2-methylpyridin-3-ol	Alkaloids	Alkaloids	85-87-0	11697.4	8583.5	6110.14	11901.6	13332.1	4146.91	17263.2	16991.2	13146.6	12047.6	9436.91	20083.1	17077	13523.2	23362.3	8053.36	11307.2	19853.2	--	--	--	--	--	--	--	--	--	--	--	--	--	--	--	--	--	--	--	--	1.0836	0.0650067	2.04473	1.03191	up	--
Lmhp002764	C11H18N2O2	Cyclo(Pro-Leu)*	Amino acids and derivatives	Amino acids and derivatives	5654-86-4	14195.3	11804	14310.3	14853.6	22633.5	11732.4	9	16150.3	30633.8	12386.2	8709.55	7503.75	26257.5	23606.1	24109.4	24606.8	10529.2	30843.2	--	--	--	--	--	--	--	--	--	--	--	--	--	--	--	--	--	--	--	--	--	--	--	--	--	--
Lmyp003349	C28H24O16	Quercetin-3-O-(6''-O-galloyl)glucoside	Flavonoids	Flavonols	56316-75-7	9	4999.04	12939.9	3765.01	12445.1	3185.88	4889.61	9	3720.57	3765.39	3669.67	3643.64	7510.38	9960.71	9330.04	4277.22	5068.99	9958.84	--	--	--	--	--	--	--	--	--	--	--	--	--	--	--	--	--	--	--	--	--	--	--	--	--	--
MWSmce713	C9H12O2	3-(4-Hydroxyphenyl)-1-propanol	Phenolic acids	Phenolic acids	10210-17-0	1819.3	3288.63	3985.62	9	9	9	4060.86	1137.27	5158.02	4391.39	1475.61	9	3686.28	6514.59	4329.4	7022.18	2535.81	4358.35	--	--	--	--	--	1.53836	0.103029	383.561	8.58331	up	--	--	--	--	--	--	--	--	--	--	--	--	--	--	--	1.51655
[truncated: 14 more columns]
