# Supplementary material for: Halomonas ventosae JPT10 promotes salt tolerance in foxtail millet (Setaria italica) by affecting the levels of multiple antioxidants and phytohormones
Source: Plant Environ Interact. 2023 Sep 11;4(5):275–90. doi: 10.1002/pei3.10122 (PMC10564379; doi:10.1002/pei3.10122)
Supplement: Supplementary file 3 — Table S2. [file PEI3-4-275-s001.xlsx]

## Sheet: Sheet1
Group	ABA	DZ	GA1	GA15	GA19	GA20	GA24	GA3	GA4	GA53	GA7	GA9	H2JA	IAA	IBA	ICA	ICAld	IP	JA	JA-ILE	ME-IAA	MEJA	SA	cZ	tZ
CK-1	1.89	0.272	15.5	0.505	N/A	N/A	N/A	N/A	N/A	N/A	N/A	N/A	N/A	71.4	N/A	N/A	2	0.148	8.59	1.86	2.82	N/A	37.2	0.417	0.223
CK-2	2.15	N/A	16.8	0.0504	N/A	N/A	N/A	N/A	N/A	N/A	N/A	N/A	N/A	66.7	N/A	0.651	1.97	0.0974	10.6	2.49	2.39	N/A	53.8	0.211	0.0789
CK-3	2.67	N/A	11.1	0.466	N/A	N/A	N/A	N/A	N/A	N/A	N/A	N/A	N/A	59.3	N/A	0.834	2.3	0.0628	13.4	2.88	2.69	N/A	48.1	0.126	0.0943
NaCl-1	9.61	0.379	10.3	0.025	N/A	N/A	N/A	N/A	N/A	N/A	N/A	N/A	N/A	80.5	N/A	3.87	3.87	0.172	34	12.3	2.85	N/A	54.3	0.465	0.363
NaCl-2	10	0.114	14.6	0.373	N/A	N/A	N/A	N/A	N/A	N/A	N/A	N/A	N/A	81.6	N/A	2.54	3.36	0.0881	24.8	6.89	3.09	N/A	61.7	0.371	0.2
NaCl-3	9.46	0.14	15	0.373	N/A	N/A	N/A	N/A	N/A	N/A	N/A	N/A	N/A	81.2	N/A	1.08	3.17	0.0441	31.8	8.39	2.6	N/A	63.5	0.127	0.0598
JPT-1	12.5	0.148	18	0.184	N/A	N/A	N/A	N/A	N/A	N/A	N/A	N/A	N/A	94.8	N/A	1.17	3.11	0.0699	8.88	3.03	3.47	N/A	60	0.331	0.0402
JPT-2	14.2	N/A	11.2	0.204	N/A	N/A	N/A	N/A	N/A	N/A	N/A	N/A	N/A	92.9	N/A	2.11	3.28	0.15	16.4	5.3	3.72	N/A	70.9	0.257	0.322
JPT-3	15.2	0.193	15.4	0.406	N/A	N/A	N/A	N/A	N/A	N/A	N/A	N/A	N/A	79.8	N/A	3.05	3.57	0.0355	13.8	6.23	3.26	N/A	69.3	0.249	0.176
QC	182	216	125	179	184	137	204	103	184	126	147	175	204	290	176	126	158	260	190	261	212	181	237	206	260
QC	189	256	115	189	150	134	195	101	168	152	138	179	200	306	195	127	153	254	177	243	216	195	247	239	258
